# Supplementary material for: Entropic repulsion of cholesterol-containing layers counteracts bioadhesion
Source: Nature. 2023 Jun 21;618(7966):733–9. doi: 10.1038/s41586-023-06033-4 (PMC10284698; doi:10.1038/s41586-023-06033-4)
Supplement: Supplementary file 3 — This zipped folder contains source data for Supplementary figures. [file 41586_2023_6033_MOESM3_ESM.zip]

Archive with 14 entries (13 files):
- 2021-02-01802E-s3/
- __MACOSX/._2021-02-01802E-s3
- 2021-02-01802E-s3/2021-02-01802E-Extended Data Calculations Fig.1.xlsx
- __MACOSX/2021-02-01802E-s3/._2021-02-01802E-Extended Data Calculations Fig.1.xlsx
- 2021-02-01802E-s3/2021-02-01802E-Supplementary Fig.4_Source data.xlsx
- __MACOSX/2021-02-01802E-s3/._2021-02-01802E-Supplementary Fig.4_Source data.xlsx
- 2021-02-01802E-s3/2021-02-01802E-Supplementary Fig.2_Source data.xlsx
- __MACOSX/2021-02-01802E-s3/._2021-02-01802E-Supplementary Fig.2_Source data.xlsx
- 2021-02-01802E-s3/2021-02-01802E-Supplementary Fig.6_Source data.xlsx
- __MACOSX/2021-02-01802E-s3/._2021-02-01802E-Supplementary Fig.6_Source data.xlsx
- 2021-02-01802E-s3/2021-02-01802E-Supplementary Fig.3_Source data.xlsx
- __MACOSX/2021-02-01802E-s3/._2021-02-01802E-Supplementary Fig.3_Source data.xlsx
- 2021-02-01802E-s3/2021-02-01802E-Extended Data Calculations Fig.2.xlsx
- __MACOSX/2021-02-01802E-s3/._2021-02-01802E-Extended Data Calculations Fig.2.xlsx
