# Supplementary material for: Entropic repulsion of cholesterol-containing layers counteracts bioadhesion
Source: Nature. 2023 Jun 21;618(7966):733–9. doi: 10.1038/s41586-023-06033-4 (PMC10284698; doi:10.1038/s41586-023-06033-4)
Supplement: Supplementary file 3 — This zipped folder contains source data for Supplementary figures. [file 41586_2023_6033_MOESM3_ESM.zip › 2021-02-01802E-s3/2021-02-01802E-Extended Data Calculations Fig.1.xlsx]

## Sheet: Extended Data Calculation Fig.1
		adsorbed mass [ng/cm2]
		µg/ml
		50	100	250	500	1000
		395	425	433	437	447
		402	411	442	447	435
		388	436	427	427	431
		371	415	429	432	446
		396	422	438	438	438
		384	433	423	436	432
		389	401	425	419	461
		379	398	418	436	450
