# Supplementary material for: Entropic repulsion of cholesterol-containing layers counteracts bioadhesion
Source: Nature. 2023 Jun 21;618(7966):733–9. doi: 10.1038/s41586-023-06033-4 (PMC10284698; doi:10.1038/s41586-023-06033-4)
Supplement: Supplementary file 3 — This zipped folder contains source data for Supplementary figures. [file 41586_2023_6033_MOESM3_ESM.zip › 2021-02-01802E-s3/2021-02-01802E-Supplementary Fig.4_Source data.xlsx]

## Sheet: Supplementary Fig.4
		TOC [ppb]
		Controls		1d		7d
		Saturated aqueous cholesterol solution	Milli-Q water	SiO2	Cholesterol SCL	SiO2	Cholesterol SCL
		1443472600	15	167	247	921	834
		1484047200	-35	239	336	611	584
		1485679150	35	127	290	534	474
			-25
			-45
			-25
			-55
