# Supplementary material for: Entropic repulsion of cholesterol-containing layers counteracts bioadhesion
Source: Nature. 2023 Jun 21;618(7966):733–9. doi: 10.1038/s41586-023-06033-4 (PMC10284698; doi:10.1038/s41586-023-06033-4)
Supplement: Supplementary file 3 — This zipped folder contains source data for Supplementary figures. [file 41586_2023_6033_MOESM3_ESM.zip › 2021-02-01802E-s3/2021-02-01802E-Supplementary Fig.2_Source data.xlsx]

## Sheet: Supplementary Fig.1a
		Wavenumber [cm-1]	0°	90°
		1999.92	-0.027	-0.01428
		1998.96	-0.02705	-0.01423
		1997.99	-0.02701	-0.01424
		1997.03	-0.02702	-0.01427
		1996.06	-0.02708	-0.01424
		1995.1	-0.02708	-0.01421
		1994.14	-0.02704	-0.01416
		1993.17	-0.02702	-0.01407
		1992.21	-0.02705	-0.01401
		1991.24	-0.02706	-0.01399
		1990.28	-0.02697	-0.01398
		1989.31	-0.02691	-0.01405
		1988.35	-0.02704	-0.0141
		1987.39	-0.0272	-0.01399
		1986.42	-0.02722	-0.01396
		1985.46	-0.02715	-0.01414
		1984.49	-0.02709	-0.01423
		1983.53	-0.02708	-0.01414
		1982.56	-0.02716	-0.01407
		1981.6	-0.02722	-0.01401
		1980.64	-0.02719	-0.01397
		1979.67	-0.02711	-0.01404
		1978.71	-0.02701	-0.01409
		1977.74	-0.02695	-0.01402
		1976.78	-0.027	-0.01395
		1975.81	-0.0271	-0.01394
		1974.85	-0.0272	-0.01402
		1973.89	-0.02728	-0.01418
		1972.92	-0.02732	-0.01425
		1971.96	-0.02727	-0.01418
		1970.99	-0.02717	-0.01407
		1970.03	-0.02714	-0.01397
		1969.06	-0.02712	-0.0139
		1968.1	-0.02701	-0.01395
		1967.14	-0.02692	-0.01409
		1966.17	-0.02697	-0.01414
		1965.21	-0.02705	-0.01414
		1964.24	-0.02705	-0.01416
		1963.28	-0.02704	-0.0142
		1962.31	-0.0271	-0.01423
		1961.35	-0.02717	-0.01426
		1960.39	-0.02713	-0.0142
		1959.42	-0.02703	-0.01402
		1958.46	-0.027	-0.01387
		1957.49	-0.02704	-0.01382
		1956.53	-0.02702	-0.01387
		1955.56	-0.02701	-0.01402
		1954.6	-0.0271	-0.0142
		1953.64	-0.02713	-0.0143
		1952.67	-0.02706	-0.01424
		1951.71	-0.02703	-0.01409
		1950.74	-0.027	-0.01399
		1949.78	-0.02691	-0.01398
		1948.81	-0.02691	-0.01399
		1947.85	-0.02706	-0.01399
		1946.89	-0.02714	-0.01394
		1945.92	-0.02711	-0.01392
		1944.96	-0.02708	-0.01399
		1943.99	-0.02699	-0.01401
		1943.03	-0.02673	-0.01392
		1942.06	-0.02661	-0.01392
		1941.1	-0.02677	-0.01405
		1940.14	-0.02691	-0.01411
		1939.17	-0.02691	-0.01401
		1938.21	-0.02693	-0.01393
		1937.24	-0.02702	-0.01403
		1936.28	-0.02712	-0.01416
		1935.31	-0.02721	-0.01418
		1934.35	-0.02727	-0.01414
		1933.39	-0.02725	-0.01402
		1932.42	-0.02714	-0.01385
		1931.46	-0.027	-0.01383
		1930.49	-0.0269	-0.01392
		1929.53	-0.02686	-0.01395
		1928.56	-0.02693	-0.01392
		1927.6	-0.02703	-0.01396
		1926.64	-0.02709	-0.01402
		1925.67	-0.02709	-0.01398
		1924.71	-0.027	-0.01393
		1923.74	-0.02689	-0.01396
		1922.78	-0.02694	-0.01402
		1921.81	-0.02707	-0.01408
		1920.85	-0.02712	-0.01417
		1919.89	-0.02709	-0.01416
		1918.92	-0.02695	-0.01396
		1917.96	-0.0268	-0.01381
		1916.99	-0.02681	-0.01395
		1916.03	-0.02687	-0.01412
		1915.06	-0.02694	-0.01417
		1914.1	-0.02705	-0.01415
		1913.14	-0.02713	-0.01413
		1912.17	-0.02714	-0.01412
		1911.21	-0.02712	-0.01409
		1910.24	-0.02713	-0.01406
		1909.28	-0.02716	-0.01403
		1908.31	-0.02717	-0.01397
		1907.35	-0.0272	-0.01392
		1906.39	-0.02721	-0.01399
		1905.42	-0.02716	-0.01411
		1904.46	-0.02709	-0.0142
		1903.49	-0.02707	-0.01419
		1902.53	-0.0271	-0.01407
		1901.56	-0.02713	-0.01397
		1900.6	-0.02724	-0.01393
		1899.64	-0.02728	-0.01398
		1898.67	-0.02716	-0.01414
		1897.71	-0.02701	-0.0142
		1896.74	-0.02694	-0.01401
		1895.78	-0.02695	-0.01376
		1894.81	-0.02706	-0.01372
		1893.85	-0.02715	-0.01379
		1892.89	-0.02713	-0.01376
		1891.92	-0.02707	-0.01371
		1890.96	-0.02691	-0.01367
		1889.99	-0.02671	-0.01365
		1889.03	-0.02676	-0.01374
		1888.06	-0.02696	-0.01384
		1887.1	-0.02705	-0.01385
		1886.14	-0.02709	-0.01388
		1885.17	-0.02717	-0.0139
		1884.21	-0.02727	-0.0139
		1883.24	-0.02738	-0.01393
		1882.28	-0.02734	-0.014
		1881.31	-0.02713	-0.01405
		1880.35	-0.02698	-0.01405
		1879.39	-0.02689	-0.01399
		1878.42	-0.0268	-0.01391
		1877.46	-0.02682	-0.01391
		1876.49	-0.02701	-0.01396
		1875.53	-0.02721	-0.01396
		1874.56	-0.02731	-0.0139
		1873.6	-0.02734	-0.01383
		1872.64	-0.02728	-0.01381
		1871.67	-0.02708	-0.01383
		1870.71	-0.02683	-0.01372
		1869.74	-0.02661	-0.01347
		1868.78	-0.02651	-0.0134
		1867.81	-0.02657	-0.0136
		1866.85	-0.02676	-0.0138
		1865.89	-0.02693	-0.01389
		1864.92	-0.02693	-0.01384
		1863.96	-0.02684	-0.01376
		1862.99	-0.02686	-0.01379
		1862.03	-0.02705	-0.01388
		1861.06	-0.02723	-0.01392
		1860.1	-0.0273	-0.01391
		1859.14	-0.02723	-0.01384
		1858.17	-0.02705	-0.01381
		1857.21	-0.02689	-0.01386
		1856.24	-0.02686	-0.01388
		1855.28	-0.02695	-0.01387
		1854.31	-0.02701	-0.01385
		1853.35	-0.02702	-0.01381
		1852.39	-0.02707	-0.01386
		1851.42	-0.0271	-0.01405
		1850.46	-0.02711	-0.01416
		1849.49	-0.02703	-0.01406
		1848.53	-0.02691	-0.01381
		1847.56	-0.02691	-0.01361
		1846.6	-0.02692	-0.01343
		1845.64	-0.02666	-0.01309
		1844.67	-0.02626	-0.0128
		1843.71	-0.02629	-0.01305
		1842.74	-0.0266	-0.01356
		1841.78	-0.02677	-0.01382
		1840.81	-0.02692	-0.01389
		1839.85	-0.02705	-0.01387
		1838.89	-0.02701	-0.01381
		1837.92	-0.02689	-0.01379
		1836.96	-0.02689	-0.01387
		1835.99	-0.027	-0.01395
		1835.03	-0.02701	-0.01393
		1834.06	-0.02695	-0.01385
		1833.1	-0.02691	-0.01381
		1832.14	-0.02676	-0.01369
		1831.17	-0.02642	-0.01337
		1830.21	-0.02622	-0.01304
		1829.24	-0.02647	-0.01309
		1828.28	-0.0268	-0.0134
		1827.31	-0.02683	-0.01359
		1826.35	-0.0266	-0.01355
		1825.39	-0.02641	-0.01352
		1824.42	-0.02648	-0.01359
		1823.46	-0.02669	-0.01359
		1822.49	-0.02689	-0.01352
		1821.53	-0.02698	-0.01352
		1820.56	-0.02691	-0.01363
		1819.6	-0.0268	-0.01376
		1818.64	-0.02681	-0.01382
		1817.67	-0.02688	-0.01385
		1816.71	-0.02688	-0.01387
		1815.74	-0.02686	-0.01379
		1814.78	-0.02687	-0.01362
		1813.81	-0.02684	-0.01347
		1812.85	-0.02674	-0.01349
		1811.89	-0.02661	-0.0136
		1810.92	-0.02657	-0.01362
		1809.96	-0.02667	-0.01363
		1808.99	-0.02677	-0.01369
		1808.03	-0.02681	-0.0137
		1807.06	-0.02684	-0.01361
		1806.1	-0.02686	-0.01354
		1805.14	-0.02687	-0.01353
		1804.17	-0.02681	-0.0135
		1803.21	-0.02663	-0.01349
		1802.24	-0.02649	-0.01353
		1801.28	-0.02648	-0.01349
		1800.31	-0.02652	-0.01337
		1799.35	-0.02661	-0.01337
		1798.39	-0.02674	-0.01343
		1797.42	-0.02671	-0.01341
		1796.46	-0.02654	-0.01339
		1795.49	-0.02647	-0.01344
		1794.53	-0.0265	-0.01332
		1793.56	-0.02634	-0.01298
		1792.6	-0.0262	-0.01281
		1791.64	-0.02643	-0.01312
		1790.67	-0.0268	-0.01357
		1789.71	-0.02703	-0.01385
		1788.74	-0.02711	-0.01389
		1787.78	-0.02708	-0.01376
		1786.81	-0.02701	-0.01358
		1785.85	-0.02698	-0.01344
		1784.89	-0.02706	-0.01351
		1783.92	-0.02718	-0.01371
		1782.96	-0.02718	-0.01379
		1781.99	-0.02708	-0.01374
		1781.03	-0.02708	-0.01372
		1780.06	-0.02725	-0.01378
		1779.1	-0.02743	-0.01391
		1778.14	-0.02756	-0.01406
		1777.17	-0.02761	-0.01415
		1776.21	-0.02764	-0.01417
		1775.24	-0.02779	-0.01407
		1774.28	-0.02777	-0.0137
		1773.32	-0.0274	-0.01322
		1772.35	-0.02723	-0.01319
		1771.39	-0.02754	-0.01363
		1770.42	-0.02788	-0.01401
		1769.46	-0.02793	-0.01408
		1768.49	-0.0278	-0.01402
		1767.53	-0.0279	-0.01409
		1766.57	-0.02821	-0.01419
		1765.6	-0.02837	-0.0142
		1764.64	-0.02827	-0.01416
		1763.67	-0.02803	-0.01394
		1762.71	-0.02784	-0.01362
		1761.74	-0.02795	-0.01358
		1760.78	-0.02823	-0.01389
		1759.82	-0.02826	-0.01407
		1758.85	-0.02814	-0.01391
		1757.89	-0.02797	-0.01358
		1756.92	-0.02783	-0.0135
		1755.96	-0.02793	-0.01375
		1754.99	-0.0281	-0.01398
		1754.03	-0.02809	-0.01396
		1753.07	-0.02785	-0.01373
		1752.1	-0.02748	-0.01342
		1751.14	-0.02732	-0.0133
		1750.17	-0.02745	-0.01335
		1749.21	-0.02754	-0.01339
		1748.24	-0.02768	-0.01357
		1747.28	-0.02798	-0.01384
		1746.32	-0.02825	-0.01396
		1745.35	-0.02835	-0.01394
		1744.39	-0.02836	-0.0139
		1743.42	-0.02839	-0.01388
		1742.46	-0.02844	-0.0139
		1741.49	-0.02831	-0.01374
		1740.53	-0.02803	-0.01345
		1739.57	-0.02806	-0.01355
		1738.6	-0.02843	-0.014
		1737.64	-0.0287	-0.01423
		1736.67	-0.02873	-0.01408
		1735.71	-0.02839	-0.01344
		1734.74	-0.0278	-0.01264
		1733.78	-0.02789	-0.01272
		1732.82	-0.0286	-0.0136
		1731.85	-0.02897	-0.01418
		1730.89	-0.02901	-0.01428
		1729.92	-0.02907	-0.01427
		1728.96	-0.02927	-0.01435
		1727.99	-0.02939	-0.01441
		1727.03	-0.0295	-0.01443
		1726.07	-0.02974	-0.0145
		1725.1	-0.0299	-0.01457
		1724.14	-0.02987	-0.01462
		1723.17	-0.02989	-0.01468
		1722.21	-0.03001	-0.01474
		1721.24	-0.02999	-0.01477
		1720.28	-0.02976	-0.01454
		1719.32	-0.02925	-0.01391
		1718.35	-0.02863	-0.01336
		1717.39	-0.02859	-0.01347
		1716.42	-0.02903	-0.0137
		1715.46	-0.02928	-0.01365
		1714.49	-0.02947	-0.01382
		1713.53	-0.02975	-0.01428
		1712.57	-0.02997	-0.01459
		1711.6	-0.03	-0.01459
		1710.64	-0.02997	-0.01447
		1709.67	-0.03006	-0.01444
		1708.71	-0.03013	-0.01446
		1707.74	-0.02992	-0.01435
		1706.78	-0.02955	-0.01423
		1705.82	-0.02932	-0.01414
		1704.85	-0.02942	-0.01405
		1703.89	-0.02979	-0.01415
		1702.92	-0.0299	-0.01424
		1701.96	-0.02924	-0.01364
		1700.99	-0.02801	-0.01248
		1700.03	-0.02782	-0.01256
		1699.07	-0.02871	-0.01375
		1698.1	-0.02895	-0.01413
		1697.14	-0.02862	-0.01363
		1696.17	-0.02837	-0.013
		1695.21	-0.02894	-0.01333
		1694.24	-0.02953	-0.01408
		1693.28	-0.02969	-0.01442
		1692.32	-0.02964	-0.01442
		1691.35	-0.0295	-0.01435
		1690.39	-0.02934	-0.01434
		1689.42	-0.02917	-0.01428
		1688.46	-0.02911	-0.01417
		1687.49	-0.02915	-0.0141
		1686.53	-0.02897	-0.01377
		1685.57	-0.02834	-0.01298
		1684.6	-0.02767	-0.01245
		1683.64	-0.02798	-0.01291
		1682.67	-0.02873	-0.01358
		1681.71	-0.02902	-0.01388
		1680.74	-0.02892	-0.01394
		1679.78	-0.02888	-0.01403
		1678.82	-0.0289	-0.01407
		1677.85	-0.02868	-0.01388
		1676.89	-0.02808	-0.01335
		1675.92	-0.02719	-0.01253
		1674.96	-0.02667	-0.01212
		1673.99	-0.02658	-0.01221
		1673.03	-0.02633	-0.01204
		1672.07	-0.0259	-0.01164
		1671.1	-0.02551	-0.0114
		1670.14	-0.02533	-0.01129
		1669.17	-0.02572	-0.01151
		1668.21	-0.02672	-0.01223
		1667.24	-0.02769	-0.01303
		1666.28	-0.02845	-0.01364
		1665.32	-0.02898	-0.01393
		1664.35	-0.0291	-0.01385
		1663.39	-0.02902	-0.01367
		1662.42	-0.02915	-0.01375
		1661.46	-0.02945	-0.01404
		1660.49	-0.02984	-0.01431
		1659.53	-0.03021	-0.01456
		1658.57	-0.03029	-0.0147
		1657.6	-0.03017	-0.01466
		1656.64	-0.03009	-0.01448
		1655.67	-0.02973	-0.01401
		1654.71	-0.02877	-0.01306
		1653.74	-0.02763	-0.01193
		1652.78	-0.02803	-0.01205
		1651.82	-0.02955	-0.01345
		1650.85	-0.03026	-0.01442
		1649.89	-0.03028	-0.01463
		1648.92	-0.02986	-0.01425
		1647.96	-0.02935	-0.01359
		1646.99	-0.02917	-0.01316
		1646.03	-0.02952	-0.01338
		1645.07	-0.03008	-0.01412
		1644.1	-0.03033	-0.01473
		1643.14	-0.0304	-0.015
		1642.17	-0.03055	-0.01504
		1641.21	-0.03075	-0.01495
		1640.24	-0.03088	-0.01487
		1639.28	-0.03085	-0.0148
		1638.32	-0.03067	-0.01459
		1637.35	-0.03044	-0.01412
		1636.39	-0.03012	-0.01338
		1635.42	-0.03013	-0.01319
		1634.46	-0.03082	-0.01408
		1633.49	-0.0313	-0.01493
		1632.53	-0.03135	-0.01523
		1631.57	-0.03136	-0.01524
		1630.6	-0.03153	-0.01514
		1629.64	-0.03164	-0.01505
		1628.67	-0.03158	-0.01495
		1627.71	-0.03158	-0.015
		1626.74	-0.03169	-0.01527
		1625.78	-0.03164	-0.01541
		1624.82	-0.03137	-0.0151
		1623.85	-0.0311	-0.01461
		1622.89	-0.03126	-0.01454
		1621.92	-0.03168	-0.01482
		1620.96	-0.03196	-0.01506
		1619.99	-0.03206	-0.01521
		1619.03	-0.03204	-0.01515
		1618.07	-0.0318	-0.01471
		1617.1	-0.03147	-0.01424
		1616.14	-0.03154	-0.01451
		1615.17	-0.03181	-0.01515
		1614.21	-0.03202	-0.01549
		1613.24	-0.03217	-0.01548
		1612.28	-0.0321	-0.01528
		1611.32	-0.03199	-0.01514
		1610.35	-0.03198	-0.01511
		1609.39	-0.03201	-0.01517
		1608.42	-0.03203	-0.01539
		1607.46	-0.03208	-0.0156
		1606.49	-0.03216	-0.0156
		1605.53	-0.03223	-0.01539
		1604.57	-0.03223	-0.01516
		1603.6	-0.03219	-0.01505
		1602.64	-0.03217	-0.01513
		1601.67	-0.03223	-0.01532
		1600.71	-0.03231	-0.01539
		1599.74	-0.03228	-0.01538
		1598.78	-0.0321	-0.01544
		1597.82	-0.03195	-0.01549
		1596.85	-0.03196	-0.01539
		1595.89	-0.03207	-0.01527
		1594.92	-0.03217	-0.01523
		1593.96	-0.03223	-0.01519
		1592.99	-0.03222	-0.01519
		1592.03	-0.03209	-0.01527
		1591.07	-0.0319	-0.01545
		1590.1	-0.03182	-0.01563
		1589.14	-0.03198	-0.01568
		1588.17	-0.03222	-0.01547
		1587.21	-0.03237	-0.01522
		1586.24	-0.0324	-0.01521
		1585.28	-0.03236	-0.0153
		1584.32	-0.0323	-0.01524
		1583.35	-0.03219	-0.01511
		1582.39	-0.032	-0.01515
		1581.42	-0.03182	-0.01522
		1580.46	-0.03171	-0.01511
		1579.49	-0.0316	-0.0149
		1578.53	-0.03129	-0.01469
		1577.57	-0.03079	-0.01426
		1576.6	-0.03055	-0.01374
		1575.64	-0.03111	-0.01387
		1574.67	-0.0317	-0.01443
		1573.71	-0.03179	-0.01477
		1572.74	-0.03156	-0.01483
		1571.78	-0.03113	-0.01462
		1570.82	-0.03063	-0.01415
		1569.85	-0.03041	-0.0138
		1568.89	-0.03065	-0.01399
		1567.92	-0.03092	-0.01446
		1566.96	-0.03098	-0.0148
		1565.99	-0.03085	-0.01484
		1565.03	-0.03068	-0.01472
		1564.07	-0.03062	-0.01468
		1563.1	-0.03055	-0.0146
		1562.14	-0.03028	-0.01421
		1561.17	-0.02967	-0.01325
		1560.21	-0.02884	-0.0119
		1559.24	-0.02835	-0.0112
		1558.28	-0.0287	-0.01179
		1557.32	-0.02959	-0.0131
		1556.35	-0.0302	-0.01395
		1555.39	-0.03023	-0.01404
		1554.42	-0.03015	-0.01398
		1553.46	-0.03058	-0.01427
		1552.49	-0.03108	-0.0146
		1551.53	-0.03132	-0.01468
		1550.57	-0.03157	-0.01464
		1549.6	-0.03215	-0.01484
		1548.64	-0.03291	-0.01531
		1547.67	-0.0335	-0.01573
		1546.71	-0.03386	-0.01588
		1545.74	-0.03423	-0.016
		1544.78	-0.03504	-0.01642
		1543.82	-0.03602	-0.01683
		1542.85	-0.03695	-0.01692
		1541.89	-0.03817	-0.01712
		1540.92	-0.03935	-0.01753
		1539.96	-0.04043	-0.01818
		1538.99	-0.04183	-0.01944
		1538.03	-0.04264	-0.02046
		1537.07	-0.04246	-0.02061
		1536.1	-0.04168	-0.02019
		1535.14	-0.04042	-0.01932
		1534.17	-0.03884	-0.01819
		1533.21	-0.03764	-0.01748
		1532.24	-0.0371	-0.01743
		1531.28	-0.03662	-0.01742
		1530.32	-0.03588	-0.01708
		1529.35	-0.03501	-0.01648
		1528.39	-0.03423	-0.01591
		1527.42	-0.03362	-0.01553
		1526.46	-0.03305	-0.01529
		1525.49	-0.03254	-0.01522
		1524.53	-0.03215	-0.01523
		1523.57	-0.03174	-0.01487
		1522.6	-0.03122	-0.01405
		1521.64	-0.03078	-0.0134
		1520.67	-0.03085	-0.01363
		1519.71	-0.03121	-0.01415
		1518.74	-0.0313	-0.01414
		1517.78	-0.03101	-0.01381
		1516.82	-0.03075	-0.01389
		1515.85	-0.03068	-0.01433
		1514.89	-0.03064	-0.01455
		1513.92	-0.03063	-0.01448
		1512.96	-0.03069	-0.01436
		1511.99	-0.03087	-0.01434
		1511.03	-0.03093	-0.01429
		1510.07	-0.03063	-0.01399
		1509.1	-0.03011	-0.01346
		1508.14	-0.02957	-0.01276
		1507.17	-0.02904	-0.01196
		1506.21	-0.02907	-0.01175
		1505.24	-0.02979	-0.01254
		1504.28	-0.03026	-0.01347
		1503.32	-0.03031	-0.01386
		1502.35	-0.03024	-0.0138
		1501.39	-0.03022	-0.0137
		1500.42	-0.03012	-0.01348
		1499.46	-0.0298	-0.0131
		1498.49	-0.02938	-0.01289
		1497.53	-0.02902	-0.01268
		1496.57	-0.02876	-0.01238
		1495.6	-0.02883	-0.01246
		1494.64	-0.02901	-0.01278
		1493.67	-0.02908	-0.01288
		1492.71	-0.02893	-0.01266
		1491.74	-0.02843	-0.01203
		1490.78	-0.0278	-0.01132
		1489.82	-0.02748	-0.01112
		1488.85	-0.02736	-0.01118
		1487.89	-0.02718	-0.01095
		1486.92	-0.02699	-0.01066
		1485.96	-0.02661	-0.0105
		1484.99	-0.02589	-0.01021
		1484.03	-0.025	-0.00977
		1483.07	-0.02396	-0.00912
		1482.1	-0.02264	-0.00805
		1481.14	-0.02096	-0.00656
		1480.17	-0.01884	-0.00486
		1479.21	-0.01611	-0.00286
		1478.24	-0.01252	-0.00018
		1477.28	-0.0077	0.00347
		1476.32	-0.00151	0.00804
		1475.35	0.00523	0.01297
		1474.39	0.01219	0.01825
		1473.42	0.01994	0.02417
		1472.46	0.02773	0.02987
		1471.49	0.03451	0.03452
		1470.53	0.04047	0.03845
		1469.57	0.04609	0.04218
		1468.6	0.05116	0.04546
		1467.64	0.05485	0.04765
		1466.67	0.0568	0.04873
		1465.71	0.05694	0.04874
		1464.74	0.05525	0.04734
		1463.78	0.05243	0.04472
		1462.82	0.04939	0.04181
		1461.85	0.04618	0.03906
		1460.89	0.04294	0.0367
		1459.92	0.04005	0.03492
		1458.96	0.03758	0.03373
		1457.99	0.03523	0.03284
		1457.03	0.03186	0.03104
		1456.07	0.02721	0.02777
		1455.1	0.02259	0.02439
		1454.14	0.01834	0.02152
		1453.17	0.0146	0.01922
		1452.21	0.01171	0.01756
		1451.24	0.01002	0.01668
		1450.28	0.00992	0.01685
		1449.32	0.01133	0.01795
		1448.35	0.01349	0.01896
		1447.39	0.01535	0.01886
		1446.42	0.01634	0.01788
		1445.46	0.01663	0.01668
		1444.49	0.0165	0.01542
		1443.53	0.01598	0.01416
		1442.57	0.01516	0.013
		1441.6	0.01433	0.01214
		1440.64	0.01394	0.012
		1439.67	0.01434	0.01287
		1438.71	0.01552	0.01484
		1437.74	0.0174	0.01778
		1436.78	0.01946	0.02085
		1435.82	0.02041	0.0226
		1434.85	0.02014	0.02302
		1433.89	0.01879	0.02239
		1432.92	0.0159	0.0203
		1431.96	0.0116	0.01688
		1430.99	0.00682	0.0129
		1430.03	0.0023	0.00892
		1429.07	-0.00171	0.00545
		1428.1	-0.00519	0.00261
		1427.14	-0.00819	0.00012
		1426.17	-0.01066	-0.00195
		1425.21	-0.01242	-0.00343
		1424.24	-0.01359	-0.00451
		1423.28	-0.01445	-0.00548
		1422.32	-0.01507	-0.00629
		1421.35	-0.01526	-0.00663
		1420.39	-0.01496	-0.00648
		1419.42	-0.01469	-0.00655
		1418.46	-0.0151	-0.00736
		1417.49	-0.01575	-0.00818
		1416.53	-0.01632	-0.00857
		1415.57	-0.01678	-0.00877
		1414.6	-0.01708	-0.00908
		1413.64	-0.01727	-0.00938
		1412.67	-0.01744	-0.00949
		1411.71	-0.01766	-0.00951
		1410.74	-0.01797	-0.00957
		1409.78	-0.01836	-0.00981
		1408.82	-0.01885	-0.01018
		1407.85	-0.01942	-0.01044
		1406.89	-0.01992	-0.01047
		1405.92	-0.02019	-0.01032
		1404.96	-0.02044	-0.01028
		1403.99	-0.02101	-0.01056
		1403.03	-0.02177	-0.01096
		1402.07	-0.02245	-0.01126
		1401.1	-0.02301	-0.01143
		1400.14	-0.02359	-0.0115
		1399.17	-0.02438	-0.01164
		1398.21	-0.02509	-0.01182
		1397.24	-0.02523	-0.01177
		1396.28	-0.0248	-0.01133
		1395.32	-0.02412	-0.01051
		1394.35	-0.02357	-0.0097
		1393.39	-0.02301	-0.0092
		1392.42	-0.02203	-0.00862
		1391.46	-0.02052	-0.00752
		1390.49	-0.01852	-0.00594
		1389.53	-0.01586	-0.00401
		1388.57	-0.012	-0.00132
		1387.6	-0.00634	0.00252
		1386.64	0.00087	0.00718
		1385.67	0.00858	0.01199
		1384.71	0.01554	0.01626
		1383.74	0.01988	0.01898
		1382.78	0.02089	0.02006
		1381.82	0.02063	0.02091
		1380.85	0.02201	0.02313
		1379.89	0.02587	0.02684
		1378.92	0.03068	0.03078
		1377.96	0.03446	0.03387
		1377	0.03626	0.03585
		1376.03	0.0361	0.03665
		1375.07	0.03415	0.03598
		1374.1	0.03038	0.03346
		1373.14	0.02514	0.02923
		1372.17	0.0194	0.02429
		1371.21	0.01434	0.01983
		1370.25	0.01146	0.01706
		1369.28	0.01197	0.01681
		1368.32	0.01586	0.01889
		1367.35	0.0218	0.02226
		1366.39	0.02717	0.02511
		1365.42	0.02908	0.02538
		1364.46	0.02655	0.02227
		1363.5	0.02085	0.01697
		1362.53	0.01419	0.01169
		1361.57	0.00838	0.0077
		1360.6	0.0038	0.00472
		1359.64	0.00024	0.00245
		1358.67	-0.00237	0.00107
		1357.71	-0.00418	0.0004
		1356.75	-0.00528	-3e-05
		1355.78	-0.00564	-0.00036
		1354.82	-0.00532	-0.00038
		1353.85	-0.00449	-0.00014
		1352.89	-0.00373	0
		1351.92	-0.00358	-8e-05
		1350.96	-0.00401	-0.0003
		1350	-0.00467	-0.00057
		1349.03	-0.00543	-0.00079
		1348.07	-0.00627	-0.00108
		1347.1	-0.00719	-0.00157
		1346.14	-0.00821	-0.00217
		1345.17	-0.00925	-0.00272
		1344.21	-0.01009	-0.00321
		1343.25	-0.01043	-0.00355
		1342.28	-0.01039	-0.00367
		1341.32	-0.0103	-0.00374
		1340.35	-0.0103	-0.004
		1339.39	-0.01029	-0.00421
		1338.42	-0.01	-0.00395
		1337.46	-0.00928	-0.00327
		1336.5	-0.00819	-0.00242
		1335.53	-0.00698	-0.00139
		1334.57	-0.00576	-0.00015
		1333.6	-0.0047	0.00112
		1332.64	-0.00429	0.00201
		1331.67	-0.00502	0.00194
		1330.71	-0.00697	0.00069
		1329.75	-0.0097	-0.00121
		1328.78	-0.01244	-0.00308
		1327.82	-0.01461	-0.00468
		1326.85	-0.01598	-0.00591
		1325.89	-0.01669	-0.00668
		1324.92	-0.01699	-0.00721
		1323.96	-0.01695	-0.00764
		1323	-0.01664	-0.00786
		1322.03	-0.01623	-0.00793
		1321.07	-0.01581	-0.00796
		1320.1	-0.01552	-0.00801
		1319.14	-0.01556	-0.00807
		1318.17	-0.01579	-0.00818
		1317.21	-0.01589	-0.0084
		1316.25	-0.01574	-0.00867
		1315.28	-0.01551	-0.00886
		1314.32	-0.01551	-0.00896
		1313.35	-0.01576	-0.00908
		1312.39	-0.01623	-0.0092
		1311.42	-0.01688	-0.00926
		1310.46	-0.01759	-0.00918
		1309.5	-0.01825	-0.00907
		1308.53	-0.01883	-0.00899
		1307.57	-0.01926	-0.00886
		1306.6	-0.01949	-0.00868
		1305.64	-0.01957	-0.00853
		1304.67	-0.01959	-0.0085
		1303.71	-0.01977	-0.00866
		1302.75	-0.02009	-0.00899
		1301.78	-0.02037	-0.0093
		1300.82	-0.02073	-0.00949
		1299.85	-0.02128	-0.00958
		1298.89	-0.02188	-0.00973
		1297.92	-0.02244	-0.00989
		1296.96	-0.02286	-0.00987
		1296	-0.02308	-0.00976
		1295.03	-0.02322	-0.00983
		1294.07	-0.02353	-0.0101
		1293.1	-0.02402	-0.01045
		1292.14	-0.02461	-0.01076
		1291.17	-0.02528	-0.01102
		1290.21	-0.02588	-0.01122
		1289.25	-0.02619	-0.01129
		1288.28	-0.0262	-0.01118
		1287.32	-0.02598	-0.01099
		1286.35	-0.02567	-0.01089
		1285.39	-0.02554	-0.0109
		1284.42	-0.02551	-0.0109
		1283.46	-0.0255	-0.01083
		1282.5	-0.02563	-0.01066
		1281.53	-0.02578	-0.01044
		1280.57	-0.02571	-0.01024
		1279.6	-0.02542	-0.00997
		1278.64	-0.02499	-0.00953
		1277.67	-0.02449	-0.00911
		1276.71	-0.02397	-0.00883
		1275.75	-0.02356	-0.00859
		1274.78	-0.02341	-0.00832
		1273.82	-0.02343	-0.00807
		1272.85	-0.02328	-0.00786
		1271.89	-0.02289	-0.00764
		1270.92	-0.02268	-0.0076
		1269.96	-0.0229	-0.00778
		1269	-0.02341	-0.00795
		1268.03	-0.02419	-0.00804
		1267.07	-0.02521	-0.00839
		1266.1	-0.02624	-0.00923
		1265.14	-0.02719	-0.01029
		1264.17	-0.02807	-0.0111
		1263.21	-0.02877	-0.01147
		1262.25	-0.02911	-0.01157
		1261.28	-0.0291	-0.0115
		1260.32	-0.02883	-0.01115
		1259.35	-0.02817	-0.01047
		1258.39	-0.02689	-0.00957
		1257.42	-0.02514	-0.00851
		1256.46	-0.02332	-0.00731
		1255.5	-0.02186	-0.00632
		1254.53	-0.02127	-0.00597
		1253.57	-0.02178	-0.00645
		1252.6	-0.02303	-0.00753
		1251.64	-0.02436	-0.00869
		1250.67	-0.02541	-0.00961
		1249.71	-0.02624	-0.0103
		1248.75	-0.02674	-0.01088
		1247.78	-0.02668	-0.01127
		1246.82	-0.02605	-0.01129
		1245.85	-0.0251	-0.01096
		1244.89	-0.02412	-0.0106
		1243.92	-0.02326	-0.01043
		1242.96	-0.02263	-0.01036
		1242	-0.02233	-0.01019
		1241.03	-0.02221	-0.00994
		1240.07	-0.02192	-0.00964
		1239.1	-0.02139	-0.00938
		1238.14	-0.02089	-0.00927
		1237.17	-0.02058	-0.00927
		1236.21	-0.02038	-0.00933
		1235.25	-0.02029	-0.00942
		1234.28	-0.02034	-0.00955
		1233.32	-0.02057	-0.00975
		1232.35	-0.02119	-0.01005
		1231.39	-0.02229	-0.01039
		1230.42	-0.02357	-0.01064
		1229.46	-0.02464	-0.01078
		1228.5	-0.0255	-0.01082
		1227.53	-0.0262	-0.01081
		1226.57	-0.02648	-0.01068
		1225.6	-0.02634	-0.01038
		1224.64	-0.02595	-0.01006
		1223.67	-0.02539	-0.00969
		1222.71	-0.0248	-0.00918
		1221.75	-0.02434	-0.00875
		1220.78	-0.0241	-0.00865
		1219.82	-0.02438	-0.00896
		1218.85	-0.02525	-0.00952
		1217.89	-0.02645	-0.01014
		1216.92	-0.02771	-0.01073
		1215.96	-0.02889	-0.01119
		1215	-0.02977	-0.01162
		1214.03	-0.03028	-0.01211
		1213.07	-0.03053	-0.01249
		1212.1	-0.03053	-0.0125
		1211.14	-0.03043	-0.01227
		1210.17	-0.03047	-0.01209
		1209.21	-0.03056	-0.01195
		1208.25	-0.03043	-0.01177
		1207.28	-0.03013	-0.01161
		1206.32	-0.02981	-0.01152
		1205.35	-0.02951	-0.01147
		1204.39	-0.02921	-0.0114
		1203.42	-0.02887	-0.01117
		1202.46	-0.02825	-0.01081
		1201.5	-0.02741	-0.01052
		1200.53	-0.02667	-0.0103
		1199.57	-0.02618	-0.01002
		1198.6	-0.02577	-0.00958
		1197.64	-0.0253	-0.00908
		1196.67	-0.02466	-0.00867
		1195.71	-0.02368	-0.00827
		1194.75	-0.02254	-0.00778
		1193.78	-0.02154	-0.00734
		1192.82	-0.0208	-0.00719
		1191.85	-0.02035	-0.00734
		1190.89	-0.02035	-0.00753
		1189.92	-0.02079	-0.00775
		1188.96	-0.0215	-0.00814
		1188	-0.02247	-0.00861
		1187.03	-0.02361	-0.00906
		1186.07	-0.02478	-0.00961
		1185.1	-0.02591	-0.0102
		1184.14	-0.02699	-0.01068
		1183.17	-0.028	-0.01114
		1182.21	-0.02886	-0.01164
		1181.25	-0.02948	-0.01201
		1180.28	-0.02991	-0.01198
		1179.32	-0.03017	-0.01175
		1178.35	-0.03021	-0.01174
		1177.39	-0.03	-0.01187
		1176.42	-0.02953	-0.01181
		1175.46	-0.02896	-0.01165
		1174.5	-0.0286	-0.01162
		1173.53	-0.02837	-0.01155
		1172.57	-0.02804	-0.01141
		1171.6	-0.02759	-0.01135
		1170.64	-0.02707	-0.01126
		1169.67	-0.02674	-0.011
		1168.71	-0.02692	-0.01074
		1167.75	-0.02762	-0.01072
		1166.78	-0.02854	-0.01098
		1165.82	-0.02926	-0.01135
		1164.85	-0.02954	-0.0116
		1163.89	-0.02943	-0.01149
		1162.92	-0.02907	-0.01098
		1161.96	-0.02857	-0.01048
		1161	-0.0281	-0.01024
		1160.03	-0.02788	-0.01015
		1159.07	-0.028	-0.01022
		1158.1	-0.02833	-0.01049
		1157.14	-0.02883	-0.01068
		1156.17	-0.02953	-0.01069
		1155.21	-0.03023	-0.01075
		1154.25	-0.03075	-0.01096
		1153.28	-0.03112	-0.01121
		1152.32	-0.03139	-0.01147
		1151.35	-0.03154	-0.01169
		1150.39	-0.03163	-0.01172
		1149.42	-0.03169	-0.01153
		1148.46	-0.03169	-0.01123
		1147.5	-0.0315	-0.01088
		1146.53	-0.03101	-0.01056
		1145.57	-0.03034	-0.01029
		1144.6	-0.02954	-0.00988
		1143.64	-0.02863	-0.00916
		1142.67	-0.02778	-0.00825
		1141.71	-0.02698	-0.00743
		1140.75	-0.02612	-0.00691
		1139.78	-0.02547	-0.00674
		1138.82	-0.02528	-0.00681
		1137.85	-0.02521	-0.00678
		1136.89	-0.02483	-0.00648
		1135.92	-0.02409	-0.00618
		1134.96	-0.02317	-0.00603
		1134	-0.02221	-0.0058
		1133.03	-0.02136	-0.00538
		1132.07	-0.02066	-0.00495
		1131.1	-0.02011	-0.00458
		1130.14	-0.01991	-0.00418
		1129.17	-0.02033	-0.00399
		1128.21	-0.02123	-0.00432
		1127.25	-0.02234	-0.00513
		1126.28	-0.02377	-0.00624
		1125.32	-0.02552	-0.00742
		1124.35	-0.0273	-0.00851
		1123.39	-0.02875	-0.00936
		1122.42	-0.02974	-0.00991
		1121.46	-0.03014	-0.01026
		1120.5	-0.02998	-0.01051
		1119.53	-0.02968	-0.01047
		1118.57	-0.02937	-0.01008
		1117.6	-0.02888	-0.00966
		1116.64	-0.02823	-0.00931
		1115.67	-0.02752	-0.00886
		1114.71	-0.02666	-0.00832
		1113.75	-0.02553	-0.00787
		1112.78	-0.02415	-0.00746
		1111.82	-0.02271	-0.00685
		1110.85	-0.02145	-0.00615
		1109.89	-0.02052	-0.00564
		1108.92	-0.02001	-0.00534
		1107.96	-0.01986	-0.00531
		1107	-0.0201	-0.00557
		1106.03	-0.02082	-0.006
		1105.07	-0.02193	-0.00664
		1104.1	-0.02316	-0.00745
		1103.14	-0.02429	-0.00828
		1102.17	-0.02536	-0.00907
		1101.21	-0.02647	-0.00975
		1100.25	-0.02756	-0.01025
		1099.28	-0.02859	-0.01052
		1098.32	-0.02955	-0.01059
		1097.35	-0.03014	-0.0107
		1096.39	-0.03024	-0.01104
		1095.42	-0.03001	-0.01139
		1094.46	-0.02956	-0.01135
		1093.5	-0.02907	-0.01093
		1092.53	-0.02871	-0.01055
		1091.57	-0.02845	-0.01031
		1090.6	-0.02819	-0.01012
		1089.64	-0.02765	-0.00995
		1088.67	-0.02673	-0.00975
		1087.71	-0.02577	-0.00949
		1086.75	-0.02476	-0.00912
		1085.78	-0.02349	-0.00852
		1084.82	-0.02218	-0.00781
		1083.85	-0.0212	-0.00736
		1082.89	-0.02089	-0.00731
		1081.92	-0.02148	-0.00753
		1080.96	-0.0227	-0.0078
		1080	-0.02397	-0.00817
		1079.03	-0.02486	-0.00874
		1078.07	-0.02531	-0.00922
		1077.1	-0.02556	-0.00938
		1076.14	-0.02559	-0.00944
		1075.17	-0.02508	-0.00944
		1074.21	-0.02385	-0.0092
		1073.25	-0.02217	-0.00864
		1072.28	-0.02052	-0.00785
		1071.32	-0.01902	-0.00703
		1070.35	-0.01723	-0.00636
		1069.39	-0.01473	-0.00562
		1068.42	-0.01148	-0.00448
		1067.46	-0.00744	-0.00302
		1066.5	-0.0023	-0.0014
		1065.53	0.00453	0.00063
		1064.57	0.0133	0.00328
		1063.6	0.02373	0.00639
		1062.64	0.03564	0.00996
		1061.67	0.04888	0.01421
		1060.71	0.06287	0.01884
		1059.75	0.07616	0.02287
		1058.78	0.08639	0.02563
		1057.82	0.09152	0.02714
		1056.85	0.09131	0.02734
		1055.89	0.08714	0.02632
		1054.92	0.08045	0.02447
		1053.96	0.0723	0.02224
		1053	0.06351	0.01988
		1052.03	0.05446	0.01735
		1051.07	0.04536	0.01467
		1050.1	0.03638	0.01198
		1049.14	0.02786	0.00937
		1048.17	0.02025	0.00689
		1047.21	0.01379	0.00467
		1046.25	0.00834	0.00282
		1045.28	0.00365	0.00128
		1044.32	-0.00037	-9e-05
		1043.35	-0.00359	-0.00135
		1042.39	-0.00613	-0.00235
		1041.42	-0.00835	-0.00296
		1040.46	-0.01045	-0.00347
		1039.5	-0.01251	-0.00421
		1038.53	-0.01462	-0.00515
		1037.57	-0.01673	-0.00615
		1036.6	-0.01886	-0.00696
		1035.64	-0.02103	-0.00751
		1034.67	-0.02293	-0.00815
		1033.71	-0.02434	-0.00889
		1032.75	-0.0253	-0.00938
		1031.78	-0.02564	-0.0096
		1030.82	-0.02526	-0.00971
		1029.85	-0.0244	-0.00942
		1028.89	-0.02302	-0.00851
		1027.92	-0.02071	-0.00711
		1026.96	-0.01739	-0.00541
		1026	-0.0134	-0.00351
		1025.03	-0.00911	-0.0014
		1024.07	-0.00551	0.00063
		1023.1	-0.00402	0.00173
		1022.14	-0.00537	0.00091
		1021.17	-0.00894	-0.00188
		1020.21	-0.01362	-0.00542
		1019.25	-0.01857	-0.00863
		1018.28	-0.02315	-0.0114
		1017.32	-0.02707	-0.01382
		1016.35	-0.03002	-0.01558
		1015.39	-0.03148	-0.01654
		1014.42	-0.03165	-0.01695
		1013.46	-0.0314	-0.01696
		1012.5	-0.0309	-0.01653
		1011.53	-0.02993	-0.01562
		1010.57	-0.02855	-0.0143
		1009.6	-0.0271	-0.01284
		1008.64	-0.02615	-0.0115
		1007.67	-0.026	-0.01065
		1006.71	-0.02651	-0.01065
		1005.75	-0.02766	-0.01123
		1004.78	-0.02924	-0.01184
		1003.82	-0.03071	-0.01236
		1002.85	-0.03189	-0.01277
		1001.89	-0.03302	-0.01308
		1000.92	-0.03405	-0.01321
		999.961	-0.03465	-0.01311
		998.996	-0.03497	-0.01313
		998.032	-0.03551	-0.01344
		997.068	-0.03616	-0.01362
		996.104	-0.0364	-0.01338
		995.139	-0.03596	-0.01285
		994.175	-0.03512	-0.01217
		993.211	-0.03435	-0.01146
		992.246	-0.03372	-0.01075
		991.282	-0.03286	-0.00961
		990.318	-0.03138	-0.00792
		989.354	-0.02947	-0.00636
		988.389	-0.02751	-0.0052
		987.425	-0.02572	-0.00418
		986.461	-0.0245	-0.0033
		985.496	-0.0241	-0.00277
		984.532	-0.0245	-0.00292
		983.568	-0.02564	-0.00388
		982.604	-0.02714	-0.00523
		981.639	-0.02862	-0.00663
		980.675	-0.03	-0.00795
		979.711	-0.03134	-0.00904
		978.746	-0.03264	-0.00993
		977.782	-0.03384	-0.01057
		976.818	-0.03472	-0.01104
		975.854	-0.03525	-0.01163
		974.889	-0.0357	-0.01221
		973.925	-0.03595	-0.01244
		972.961	-0.03572	-0.01232
		971.996	-0.03524	-0.01193
		971.032	-0.03486	-0.01144
		970.068	-0.0347	-0.01103
		969.104	-0.0345	-0.01068
		968.139	-0.03407	-0.01038
		967.175	-0.03359	-0.00999
		966.211	-0.03275	-0.00916
		965.247	-0.03118	-0.00776
		964.282	-0.02894	-0.00589
		963.318	-0.02595	-0.0035
		962.354	-0.02196	-0.00069
		961.389	-0.01718	0.00232
		960.425	-0.01236	0.00531
		959.461	-0.00878	0.0077
		958.497	-0.00731	0.00879
		957.532	-0.00761	0.00849
		956.568	-0.00852	0.00755
		955.604	-0.00896	0.00687
		954.639	-0.0085	0.00673
		953.675	-0.00765	0.0067
		952.711	-0.00764	0.00605
		951.747	-0.0094	0.00449
		950.782	-0.01265	0.00224
		949.818	-0.01653	-0.00033
		948.854	-0.02036	-0.00282
		947.889	-0.02355	-0.00492
		946.925	-0.02586	-0.00639
		945.961	-0.02745	-0.00732
		944.997	-0.02858	-0.00807
		944.032	-0.02931	-0.00881
		943.068	-0.02958	-0.00918
		942.104	-0.0294	-0.00887
		941.139	-0.02897	-0.00821
		940.175	-0.02851	-0.00787
		939.211	-0.02802	-0.00782
		938.247	-0.02728	-0.00758
		937.282	-0.02662	-0.0072
		936.318	-0.02669	-0.00717
		935.354	-0.02737	-0.00768
		934.389	-0.02801	-0.00842
		933.425	-0.02834	-0.00897
		932.461	-0.02845	-0.00926
		931.497	-0.02835	-0.00946
		930.532	-0.02763	-0.00962
		929.568	-0.02607	-0.00952
		928.604	-0.02406	-0.00897
		927.639	-0.02219	-0.00831
		926.675	-0.02113	-0.00793
		925.711	-0.02134	-0.00796
		924.747	-0.02277	-0.0083
		923.782	-0.02478	-0.00865
		922.818	-0.02656	-0.00888
		921.854	-0.02759	-0.00917
		920.89	-0.02787	-0.00943
		919.925	-0.02792	-0.00948
		918.961	-0.02818	-0.0094
		917.997	-0.02847	-0.00927
		917.032	-0.0286	-0.00927
		916.068	-0.02882	-0.00958
		915.104	-0.02914	-0.00987
		914.14	-0.02945	-0.00981
		913.175	-0.02989	-0.00977
		912.211	-0.03052	-0.01012
		911.247	-0.03126	-0.01047
		910.282	-0.03193	-0.01048
		909.318	-0.03227	-0.01046
		908.354	-0.03238	-0.01058
		907.39	-0.0324	-0.01075
		906.425	-0.03232	-0.01093
		905.461	-0.03225	-0.01099
		904.497	-0.03258	-0.01099
		903.532	-0.03329	-0.01103
		902.568	-0.03364	-0.0109
		901.604	-0.03323	-0.01038
		900.64	-0.03266	-0.00987
		899.675	-0.03248	-0.00985
		898.711	-0.03244	-0.01004
		897.747	-0.03216	-0.00998
		896.782	-0.03169	-0.00974
		895.818	-0.03108	-0.00953
		894.854	-0.03059	-0.00915
		893.89	-0.03044	-0.00844
		892.925	-0.0301	-0.00774
		891.961	-0.02944	-0.00737
		890.997	-0.02909	-0.00727
		890.033	-0.02905	-0.00719
		889.068	-0.029	-0.00698
		888.104	-0.02894	-0.00679
		887.14	-0.02863	-0.00656
		886.175	-0.02785	-0.006
		885.211	-0.02693	-0.00542
		884.247	-0.0266	-0.00536
		883.283	-0.02688	-0.00564
		882.318	-0.02709	-0.00588
		881.354	-0.02742	-0.00617
		880.39	-0.02837	-0.00671
		879.425	-0.02951	-0.00737
		878.461	-0.03021	-0.00792
		877.497	-0.03072	-0.00839
		876.533	-0.03115	-0.00892
		875.568	-0.03127	-0.00934
		874.604	-0.0315	-0.00936
		873.64	-0.03189	-0.00917
		872.675	-0.03213	-0.0091
		871.711	-0.03248	-0.00902
		870.747	-0.03263	-0.00901
		869.783	-0.03213	-0.00937
		868.818	-0.03179	-0.00963
		867.854	-0.03232	-0.00933
		866.89	-0.03304	-0.00892
		865.925	-0.03324	-0.00882
		864.961	-0.03302	-0.00902
		863.997	-0.03267	-0.00937
		863.033	-0.03239	-0.00935
		862.068	-0.032	-0.00886
		861.104	-0.03155	-0.00854
		860.14	-0.03165	-0.00861
		859.175	-0.03207	-0.00876
		858.211	-0.03196	-0.0089
		857.247	-0.03149	-0.00877
		856.283	-0.03155	-0.0081
		855.318	-0.0319	-0.00732
		854.354	-0.03154	-0.0069
		853.39	-0.03009	-0.0063
		852.425	-0.028	-0.00505
		851.461	-0.02651	-0.00401
		850.497	-0.02655	-0.0036
		849.533	-0.02664	-0.00306
		848.568	-0.02466	-0.00238
		847.604	-0.02177	-0.00197
		846.64	-0.02009	-0.00131
		845.676	-0.01826	0.0005
		844.711	-0.01514	0.0038
		843.747	-0.01232	0.00749
		842.783	-0.01098	0.01008
		841.818	-0.01077	0.01124
		840.854	-0.01052	0.0115
		839.89	-0.00945	0.01145
		838.926	-0.00918	0.01103
		837.961	-0.0115	0.00974
		836.997	-0.01427	0.00794
		836.033	-0.01558	0.00669
		835.068	-0.01701	0.00603
		834.104	-0.01865	0.00497
		833.14	-0.01933	0.00358
		832.176	-0.01952	0.00242
		831.211	-0.01998	0.00155
		830.247	-0.02077	0.00093
		829.283	-0.0213	-5e-05
		828.318	-0.02138	-0.00189
		827.354	-0.02185	-0.00334
		826.39	-0.02302	-0.00327
		825.426	-0.02409	-0.00271
		824.461	-0.02479	-0.00268
		823.497	-0.02558	-0.003
		822.533	-0.02637	-0.00388
		821.568	-0.02715	-0.00524
		820.604	-0.02816	-0.00604
		819.64	-0.02887	-0.00601
		818.676	-0.02941	-0.00584
		817.711	-0.03032	-0.0059
		816.747	-0.03062	-0.00633
		815.783	-0.03005	-0.007
		814.818	-0.02999	-0.0071
		813.854	-0.03034	-0.00677
		812.89	-0.03001	-0.0069
		811.926	-0.02894	-0.00697
		810.961	-0.02775	-0.00587
		809.997	-0.02693	-0.00408
		809.033	-0.02624	-0.00267
		808.069	-0.02506	-0.0015
		807.104	-0.02316	-0.00021
		806.14	-0.02104	0.00096
		805.176	-0.01936	0.00226
		804.211	-0.01789	0.00413
		803.247	-0.01587	0.00653
		802.283	-0.01285	0.00963
		801.319	-0.0093	0.01326
		800.354	-0.00617	0.01616
