# Supplementary material for: Entropic repulsion of cholesterol-containing layers counteracts bioadhesion
Source: Nature. 2023 Jun 21;618(7966):733–9. doi: 10.1038/s41586-023-06033-4 (PMC10284698; doi:10.1038/s41586-023-06033-4)
Supplement: Supplementary file 3 — This zipped folder contains source data for Supplementary figures. [file 41586_2023_6033_MOESM3_ESM.zip › 2021-02-01802E-s3/2021-02-01802E-Supplementary Fig.6_Source data.xlsx]

## Sheet: Supplementary Fig.6b
		Diffusion coefficient [µm2/s]		Mobile fraction [%]
		Temperature [°C]		Temperature [°C]
		23	37	23	37
		0.299	0.233	23	29.9
		0.235	0.295	27	31.1
		0.261	0.254	34.4	31.1
		0.296	0.377	30.3	23.5
		0.2394	0.232	27.8	27.2
		0.2454	0.304	28.6	24.4
		0.2675	0.266	25.5	31.4
		0.301	0.226	25.5	28.1
		0.276	0.288	28.8	22.2
		0.252	0.294	36	26.3
		0.319		36.2
		0.294		31.1
		0.2654		26.7
		0.21		30.5
		0.361		23
