# Supplementary material for: Entropic repulsion of cholesterol-containing layers counteracts bioadhesion
Source: Nature. 2023 Jun 21;618(7966):733–9. doi: 10.1038/s41586-023-06033-4 (PMC10284698; doi:10.1038/s41586-023-06033-4)
Supplement: Supplementary file 3 — This zipped folder contains source data for Supplementary figures. [file 41586_2023_6033_MOESM3_ESM.zip › 2021-02-01802E-s3/2021-02-01802E-Supplementary Fig.3_Source data.xlsx]

## Sheet: Supplementary Fig.3a
		Layer thickness [nm]
		Cholesterol conc. [wt%]
		2	0.25
		122.11	16
		118.04	15.95
		117.92	16.15
		119.15	13.93
		121.42	13.93
		117.85	14.83
		101.58	14.27
		103.21	18.31
			18.47
			13.83
			13.82
			13.22
			13.13
			13.48
			13.46
			14.69
			14.74

## Sheet: Supplementary Fig.3b
		Normalized adherent cells [a.u.]
		S.epidermidis			E.coli
			Cholesterol conc. [wt%]			Cholesterol conc. [wt%]
		SiO2	2	0.25	SiO2	2	0.25
		0.975863	0	0.078774	0.5205	0.141955	0
		0.953934	0.130335	0.067316	1.18296	0	0
		0.581132	0.025781	0.01289	0.18927	0.141955	0
		1.17323	0.034374	0.085935	0.18927	0	0
		1.01972	0.018619	0.041535	0.81704	1.41955	0
		1.00876	0.025781	0	1.75513	0	0.85173
		0.991242	0.01289	0.001432	0.67974	0.189273	0
		1.22092	0.028645	0.021484	0.75817	0	0
		0.746032	0.048965	0.073447	2.77023	0	0
		1.06349	0.011128	0.104606	0.88889	0.026144	0
		0.904762	0.084575	0.008903	1.17647	0	0.169935
		1.25397	0.01558	0.011128	1.11111	0.026144	0
		1.22222	0.035611	0	1.03226	0	0
		1.28571	0.13354	0.002226	0.96774	0	0
		0.396825	0	0	1.74194	0.193548	0.064516
		0.936508	0	0	0.51613	0	0.258065
		1.31227	0	0.019224	0.45161	0.064516	0.064516
		1.55795	0	0	1.03226	0	0.193548
		0.5	0.005243	0.02971	1.3572	0	0
		0.666667	0.041944	0	0.888112	0	0.054566
		1	0.003495	0.012234	1.12587	0.280655	0.318625
		1	0.033206	0	0.944056	0.344601	0.656391
					1	0.019488	0.354106
					0.783217	0.269997	0.116596
					0.909091	0.179406	0.207281
					1.04895	0.152761	0.280655
					1.35664	0.025334	0.142104
						0.122564	0.067499
						0.143235	0.008769

## Sheet: Supplementary Fig.3c
		Adsorbed protein mass [ng/cm²]
		Lysozyme			Bovine serum albumin			Fetal bovine serum
			Cholesterol conc. [wt%]			Cholesterol conc. [wt%]			Cholesterol conc. [wt%]
		Gold	2	0.25	Gold	2	0.25	Gold	2	0.25
		354	133	176	573	261	78	972	480	626
		347	197	221	504	245	62	897	394	623
		375	266	248	542	124	122	936	418	146
		392	125	70	568	79	213	991	378	582
		254	157	252	486	362	152	984	361	627
		329		167	501	36	216	1013	412	515
		376		157	538	142	76	967		536
		354		192	505		134	1008		147
				158			176			479
				246			179			561
				149			236			398
				55			96			540
				247			145			441
				341						438
				259						454
										229
