# Supplementary material for: Entropic repulsion of cholesterol-containing layers counteracts bioadhesion
Source: Nature. 2023 Jun 21;618(7966):733–9. doi: 10.1038/s41586-023-06033-4 (PMC10284698; doi:10.1038/s41586-023-06033-4)
Supplement: Supplementary file 3 — This zipped folder contains source data for Supplementary figures. [file 41586_2023_6033_MOESM3_ESM.zip › 2021-02-01802E-s3/2021-02-01802E-Extended Data Calculations Fig.2.xlsx]

## Sheet: Extended Data Calculation Fig.2
		Fit slope (=ΔS) with SE of the fit [kJ/(mol*K)]
		Cholesterol SCL		Thiocholesterol SAM		Thiocholenic acid SAM		Gold
		average	SE	average	SE	average	SE	average	SE
	Lysozyme	0.08631	0.02884	-0.11241	0.03528	-0.11237	0.02786	-0.11297	0.05309
	Bovine serum albumin	0.04767	0.02648	-0.06877	0.0284	-0.05104	0.03265	-0.34498	0.10254
	Fibrinogen	-0.04902	0.01165	-0.12038	0.02307	-0.11886	0.00589	-0.14433	0.02236
