# Supplementary material for: Entropic repulsion of cholesterol-containing layers counteracts bioadhesion
Source: Nature. 2023 Jun 21;618(7966):733–9. doi: 10.1038/s41586-023-06033-4 (PMC10284698; doi:10.1038/s41586-023-06033-4)
Supplement: Supplementary file 6 — Source Data Fig. 1 [file 41586_2023_6033_MOESM6_ESM.xlsx]

## Sheet: Fig.1f
		Adsorbed protein mass [ng/cm²]
			SCLs		SAMs
		Gold	Cholesterol	Stearyl palmitate	Thiocholesterol	Thiocholenic acid
		479	110.3	305	239	420
		370	101.6	275	289	174
		647	97.1	339	245	247
		593	140.7	329	257	387
		586.1	130.6	266	542.7
		568.2	130	348	538.5
		545.7	144.9	239	531.6
		375.9	133.6	527	781.2
		366	129.8	516	769.5
		360.4	73.8	1005.3	757.1
		530.2	87.3	1044.9	540.4
		530.9	87.9	1089.5	526.8
		521.3	162	848.7	520.4
			217	684.5	628
			83	573.6	608.5
			187	455.1	585.2
			125	442.1	522.7
			91	443.6	506.9
			117	638.3	495.2
			140	623.7	567.8
			105	622.9	545.5
			136	428.4	540.7
			147	423.9
			101	422.9
			93
			55
		13	26	24	22	4

## Sheet: Fig.1g
		Normalized adherent cells [a.u.]
			SCLs			SAMs
		SiO2	Cholesterol	Stearyl palmitate	Gold	Thiocholesterol	Thiocholenic acid
		0.713686	0	0.988	0.874237	0.78778	0.779267
		1.33129	0.041	0.837	0.983516	0.4008	0.742739
		1.27641	0.055	0.707	0.966536	0.580469	0.718387
		0.260764	0.034	0.652	0.722247	0.179669	0.961907
		0.995047	0.062	0.576	0.9984	0.248773	0.718387
		0.933287	0.055	1.084	1.13507	0.319568	0.484965
		0.411728	0.089	0.844	0.276492	0.312305	0.668174
		0.521529	0.069	0.172	0.756715	0.254202	0.872937
		0.459768	0.089	0.961	1.36791	0.22515	0.334087
		1.12544	0.055	0.24	1.58619	0.217887	0.635843
		0.432325	0.096	1.29	1.08336	0.837279	0.425503
		1.7499	0.021	1.29	1.36954	0.603939	0.645117
		1.00877	0	1.27	1.04248	0.905909	0.398051
		2.4293	0.096	1.928	1.24689	0.741198	0.494132
		2.26458	0.11	1.235	1.65571	0.782376	0.645117
		0.699965	0.089	1.88	1.0016	0.631391	0.452954
		0.555847	0.096	0.652	0.592784	0.672569	0.70002
		0.830362	0.048	0.974	0.858515	0.356873	0.727472
			0.0705	0.595599	0.940278	0.494132	0.384325
			0.1449	0.314854	1.0016	0.46668	0.494132
			0.0548	0.086585
			0.1762	0.099704
			0.1527	0.852557
			0.0587	0.833887
			0.2975	0.77788
			0.3249	0.283987
			0.1892	1.41746
			0.4532	1.17397
			0.2049	1.52182
			0.0631	1.32181
			0	1.09593
			0.1419	0.8773
			0.7054	0.258342
			0.2561	0.586436
			0.2364	0.291927
			0.2798	0.31001
			0	0.206674
			0.0436	0.015501
			0.0062	0.839441
			0.0062	0.821059
			0.0125	0.765913
			0.0062	1.39566
			0.0396	1.15591
			0.0156	1.49841
			0.029	1.30147
			0.0242	1.07907
			0.075	0.863803
			0.0024
			0.0532
			0.0218
			0
			0.0048
			0.0121
			0.05
			0.0236
			0.0056
			0.0097
			0
			0.0083
			0
			0.0306
			0.0081
			0.1146
			0.0016
			0.0065
			0
			0.05
			0.0113
			0.0048
			0.0077
			0.0077
			0
			0
			0.0124
			0
			0.0186
			0.006088
			0
			0.015982
			0.015982
			0
			0.003805
			0.005327
			0.044141
			0.072609
			0.165021
			0.015402
			0.099013
			0.037405
			0.411453
			0.061608
			0.07921
			0.008801
			0.005995
			0
			0.015736
			0.015736
			0
			0.003747
			0.005245
			0.043462
			0.071492
			0.162483
			0.015165
			0.09749
			0.036829
			0.405123
			0.06066
			0.077992
			0.008666
		18	110	47	20	20	20

## Sheet: Fig.1h
		Normalized adherent cells [a.u.]
			Stearyl palmitate / Cholesterol [wt%]
		SiO2	100/0	99/1	90/10	50/50	0/100
		1.10145	0.595599	0.199408	0	0.083961	0.006088
		0.985507	0.314854	0.244012	0.005248	0.047228	0
		1.01449	0.086585	0.285993	0.044604	0.110199	0.015982
		1.09565	0.099704	0.301735	0.026238	0.128565	0.015982
		1.02029	0.852557	0.094456	0.015743	0.31223	0
		0.788406	0.833887	0.11807	0	0.115447	0.003805
		0.915942	0.77788	0.099891	0.003044	0.005248	0.005327
		0.950725	0.283987	0.119382	0.04338	0.102328	0.044141
		0.509268	1.41746	0.452106	0.026209	0.120125	0.072609
		0.969093	1.17397	1.75453	0.098284	0.10702	0.165021
		1.69097	1.52182	0.173631	0	0.104836	0.015402
		1.52286	1.32181	0.652853	0.028393	0.082995	0.099013
		0.666694	1.09593	0.518578	0.054602	0.056786	0.037405
		1.03091	0.8773	0.312536	0.253354	0	0.411453
		1.08646	0.258342	1.03947	0.194384	0.004368	0.061608
		0.901272	0.586436	1.08281	0.021841	0.150702	0.07921
		1.0845	0.291927	0.684329	0.0677	0.008736	0.008801
		0.970346	0.31001	0.19634	0	0.082669	0.005995
		0.998886	0.206674	0.240258	0.005167	0.046502	0
		1.0788	0.015501	0.281593	0.043918	0.108504	0.015736
		1.00459	0.839441	0.297093	0.025834	0.126588	0.015736
		0.776277	0.821059	0.093003	0.015501	0.307427	0
		0.901851	0.765913	0.116254	0	0.113671	0.003747
		0.936099	1.39566	0.098355	0.002997	0.005167	0.005245
		0.501434	1.15591	0.117546	0.042713	0.100753	0.043462
		0.954185	1.49841	0.44515	0.025806	0.118277	0.071492
		1.66495	1.30147	1.72754	0.096772	0.105374	0.162483
		1.49943	1.07907	0.17096	0	0.103223	0.015165
		0.656438	0.863803	0.64281	0.027956	0.081718	0.09749
		1.01505	0.988172	0.510601	0.053762	0.055913	0.036829
		1.06975	0.837208	0.307728	0.249456	0	0.405123
		0.887406	0.706811	1.02348	0.191393	0.004301	0.06066
			0.651926	1.06615	0.021505	0.148383	0.077992
			0.576444	0.673802	0.066658	0.008602	0.008666
			1.08425				0
			0.844083				0.041
			0.171561				0.055
			0.960729				0.034
			0.240197				0.062
			1.29013				0.055
			1.29013				0.089
			1.26953				0.069
			1.92833				0.089
			1.23521				0.055
			1.8803				0.096
			0.651926				0.021
			0.974451				0
							0.096
							0.11
							0.089
							0.096
							0.048
							0.0705
							0.1449
							0.0548
							0.1762
							0.1527
							0.0587
							0.2975
							0.3249
							0.1892
							0.4532
							0.2049
							0.0631
							0
							0.1419
							0.7054
							0.2561
							0.2364
							0.2798
							0
							0.0436
							0.0062
							0.0062
							0.0125
							0.0062
							0.0396
							0.0156
							0.029
							0.0242
							0.075
							0.0024
							0.0532
							0.0218
							0
							0.0048
							0.0121
							0.05
							0.0236
							0.0056
							0.0097
							0
							0.0083
							0
							0.0306
							0.0081
							0.1146
							0.0016
							0.0065
							0
							0.05
							0.0113
							0.0048
							0.0077
							0.0077
							0
							0
							0.0124
							0
							0.0186
		32	47	34	34	34	110

## Sheet: Fig.1i
		Adsorbed protein mass [ng/cm²]
			Stearyl palmitate / Cholesterol [wt%]
		Gold	100/0	99/1	90/10	50/50	0/100
		1116	1167	562	398	318.55	421
		921	1280	363	316	310.5	359
		1193	973	334	345	320.85	404
		934	939	355	290	257.6	456
		1071	1043	406	379	303.6	401
		1159	1347	322	406	339.25	364
		1005	1208	323		409.4	130
			1176	450		381.8
			1203			391
			1108			334.65
			1404			365.7
			1246			355.35
			1197
			1094
			1057
			1214
