# Supplementary material for: Entropic repulsion of cholesterol-containing layers counteracts bioadhesion
Source: Nature. 2023 Jun 21;618(7966):733–9. doi: 10.1038/s41586-023-06033-4 (PMC10284698; doi:10.1038/s41586-023-06033-4)
Supplement: Supplementary file 7 — Source Data Fig. 2 [file 41586_2023_6033_MOESM7_ESM.xlsx]

## Sheet: Fig.2a
		Cholesterol SCL											Thiocholesterol SAM											Thiocholenic acid SAM
			Detachment force [nN]						Detachment force [nN]					Detachment force [nN]						Detachment force [nN]					Detachment force [nN]						Detachment force [nN]
			Contact time [s]						Contact time [s]					Contact time [s]						Contact time [s]					Contact time [s]						Contact time [s]
			1	5	20				1	5	20			1	5	20				1	5	20			1	5	20				1	5	20
		probe 1	4.21615	6.15999	7.7903		probe 1	average	3.82321	8.04478	11.3233		probe 1	22.6883	22.6177	22.5339		probe 1	average	22.2115	22.0165	22.0139		probe 1	3.05399	3.44913	1.99549		probe 1	average	1.86426	2.02906	1.9905
			3.93567	5.7156	10.6969			SD	2.67139	2.25308	2.47817			13.4583	12.517	13.263			SD	3.89406	4.22346	3.89509			1.26134	0.986059	1.0101			SD	1.00182	1.01163	0.909921
			3.93567	5.7156	10.6969									23.3689	23.2446	23.1082									2.8716	0.904471	3.48475
			10.8566	12.1882	12.2257		probe 2	average	3.72357	8.78716	14.3501			23.794	23.6253	23.3822		probe 2	average	27.1541	27.122	27.0555			2.53044	1.16222	1.52786		probe 2	average	2.02842	2.07374	1.97569
			3.74054	7.50652	7.393			SD	2.80878	5.15531	1.7137			24.226	24.2517	23.8566			SD	0.474926	0.366484	0.345715			1.3973	2.29589	2.30217			SD	0.623228	0.625894	1.10531
			1.20326	8.25159	10.356									23.8471	23.8529	24.0535									0.55515	2.99884	0.904212
			2.23194	5.81591	11.7319		probe 3	average	3.58784	5.58686	10.0837			24.098	24.0062	23.8997		probe 3	average	33.0207	32.9324	32.8144			0.564246	0.765528	0.805349		probe 3	average	1.69999	1.94897	2.37563
			2.32089	10.3344	14.7924			SD	2.54242	4.17764	2.3203								SD	0.597902	0.568657	0.57292			1.59634	1.17143	1.39806			SD	1.01712	1.17576	1.09562
			2.12167	9.31481	14.315								probe 2	27.9195	27.4582	26.8205									3.82399	3.28382	2.60488
			3.66975	9.44513	13.2353		probe 4	average	7.40041	12.4939	16.4793			27.3078	27.2575	27.1417		probe 4	average	20.1931	21.8202	21.8139			0.868662	1.16224	1.35207		probe 4	average	2.6403	2.46112	2.40216
								SD	4.4717	8.64985	6.70396			27.5135	27.3608	27.2872			SD	5.03998	0.19305	0.278034			2.33309	2.67433	2.20192			SD	2.46233	2.42792	1.74274
		probe 2	2.45511	10.4725	15.8897									27.4119	27.4593	27.5473									1.68964	2.76194	3.14483
			2.35336	14.2872	13.2758		probe 5	average	8.73484	15.6986	17.8338			27.4535	27.5555	27.3934		probe 5	average	19.2172	19.1799	19.1678			1.68964	2.76194	3.14483		probe 5	average	2.93512	2.43004	2.45124
			6.40834	11.3124	15.5512			SD	6.64351	8.57672	7.47232			26.4949	26.8197	27.2744			SD	0.058926	0.0473264	0.0688921								SD	1.50064	1.89301	2.23473
			3.86409	12.6866	14.9769									26.6652	26.5991	26.6677								probe 2	2.13334	3.12778	3.24
			1.00712	1.53268	14.8954			average	5.45397	10.1223	14.014			26.8074	26.7468	26.6162		probe 6	average	23.8762	23.8822	23.8368			2.44625	2.89321	3.88481		probe 6	average	2.83622	2.2154	1.86098
			9.50966	13.5782	16.554			SD	2.43356	3.98084	3.29653			26.8136	26.8413	26.7514			SD	0.114474	0.124509	0.137559			1.58448	1.53499	1.32918			SD	1.7831	1.71397	1.55322
			3.84352	0.17266	14.9877																				3.27267	2.7297	3.40668
			4.76554	10.8257	14.83								probe 3	32.1356	32.1112	32.0567		probe 7	average	25.363	25.3444	25.2848			1.97664	1.59662	2.32725			average	2.33405	2.19305	2.17604
			5.87513	10.3258	12.0303									32.4838	32.4832	32.17			SD	0.176339	0.179388	0.162765			1.38496	0.961135	0.477214			SD	0.533554	0.214115	0.260971
			0.511937	9.98239	10.7775									32.6038	32.5667	32.4831									1.71708	1.63597	2.03995
			0.365508	1.48263	14.083									32.6765	32.654	32.5898			average	24.4337	24.6139	24.5696			2.88718	2.2957	3.51296
														32.8744	32.8197	32.7097			SD	4.69831	4.48401	4.44427			1.28978	1.24389	0.633275
		probe 3	7.80808	9.9162	11.4933									33.3797	32.8811	32.802									2.48793	1.99584	1.14368
			5.75086	8.51346	11.4168									33.4924	33.4628	33.3761									1.95148	2.32784	1.8249
			0.839534	0.24831	6.8702									33.7584	33.662	33.5219									2.81842	2.54065	1.77962
			4.26975	3.44309	5.87264									33.7816	33.7513	33.6201									1.45252	1.94481	1.79479
			5.45125	12.4347	10.6274																				1.55422	1.76986	0.569312
			0.721928	0.942476	11.0443								probe 4	21.3212	21.3921	21.3136									1.46936	2.50806	1.67171
			0.288222	0.575381	8.87977									21.5559	21.6089	21.5181
			1.2438	0.307842	10.6116									21.6485	21.7196	21.6738								probe 3	1.66192	1.7135	1.32506
			5.70604	10.1669	14.0892									21.7298	21.8143	21.7741									0.968337	1.8203	2.43074
			0.493603	6.71275	12.3084									21.8206	21.9042	21.8606									0.762766	0.837458	2.45062
			5.28017	6.30398	11.2425									21.911	21.9486	21.8576									3.60908	1.73781	2.27431
			3.77537	5.29991	7.52573									5.86419	21.9908	21.9417									2.13784	2.80205	3.99007
			5.01325	7.76412	9.10585									22.0501	21.9494	22.0032									0.815496	1.06956	1.29663
														21.9945	21.917	21.8548									2.27774	2.97666	2.91057
		probe 4	16.6665	20.5426	15.4462									22.0349	21.9567	22.3419									0.175534	0.117636	0.304224
			11.2015	16.4236	20.0922																				1.36273	1.07259	3.42773
			6.78716	26.7241	17.4823								probe 5	19.1928	19.1221	19.062									1.83944	4.43323	2.52809
			6.76764	6.6295	7.29372									19.2476	19.223	19.1691									1.54579	3.08477	3.77352
			4.73374	0.134189	24.0758									19.2331	19.1997	19.2699									0.684253	0.742516	0.824029
			6.18683	19.2677	21.7844									19.1642	19.1609	19.1705									3.36328	2.95992	3.15377
			5.63284	14.6569	20.3345									19.1529	19.1358	19.1257									2.59563	1.91754	2.56951
			12.3198	20.1696	22.9186									19.2033	19.1648	19.143
			0.751605	3.11904	3.37117									19.3264	19.2528	19.2346								probe 4	2.99127	1.89474	2.60283
			11.197	19.3311	19.0152																				3.6261	4.7958	2.83754
			6.5555	7.04011	18.2813								probe 6	23.6862	23.6787	23.6117									2.80876	1.66788	2.43833
			6.5555	7.04011	18.2813									23.8178	23.8084	23.7099									1.48428	1.85706	1.05651
			0.84977	1.34222	5.85435									23.8132	23.7895	23.7431									2.2405	1.71219	1.48669
														23.9563	23.93	23.8264									0.41491	0.557949	3.76515
		probe 5	8.56315	11.7081	13.6693									24.0528	24.064	24.0066									0.890551	0.950501	0.958252
			11.1202	17.7965	19.0387									24.011	24.0143	23.9742									9.94727	9.21206	7.08369
			23.2297	21.6643	17.9374									23.8971	23.9053	23.9398									0.0859505	0.065218	0.0551571
			11.126	27.9375	27.5954									23.8314	23.9618	23.95									2.30666	1.75307	1.50999
			1.08284	27.0221	24.8277									23.8202	23.7878	23.7691									3.47528	3.46054	3.26454
			4.58918	10.3634	10.1176																				2.5936	3.50444	2.56258
			10.308	18.322	20.2856								probe 7	25.1356	25.0603	25.0632									1.45873	0.563058	1.60688
			0.0509074	2.04875	0.588068									25.2379	25.2267	25.0986
			12.2671	18.174	20.8699									25.2711	25.2745	25.2769								probe 5	2.83611	3.12875	2.78238
			2.03621	2.52475	22.5737									25.2326	25.2673	25.2821									4.41782	4.30508	3.93607
			11.7099	15.1228	18.6681									25.3442	25.3191	25.216									1.7747	0.141937	0.0988618
														25.5224	25.4621	25.3388									2.57117	0.832206	0.622376
														25.5315	25.5474	25.5124									1.95514	0.773306	0.431901
														25.6289	25.5977	25.4901									3.46228	2.71916	0.905467
																									0.829117	0.673152	0.605063
																									1.77615	1.41441	0.751537
																									4.34117	4.31553	3.76069
																									1.69716	1.50728	6.25444
																									6.14928	6.43476	6.25744
																									3.4114	2.9149	3.00864
																								probe 6	1.4926	3.95223	4.25719
																									3.57268	2.78768	2.0104
																									2.65506	2.4962	2.42231
																									1.70522	0.709517	0.720596
																									4.01107	3.01173	0.666187
																									4.40222	0.496876	0.241159
																									1.48356	1.47002	0.816578
																									1.18993	0.725392	0.322895
																									2.62479	2.42169	2.48144
																									2.71475	1.22785	1.15681
																									8.31291	7.26323	6.00484
																									2.42207	2.13001	2.13072
																									2.21861	2.02895	2.02773
																									1.90328	0.668364	1.03989
																									1.83458	1.84119	1.616

## Sheet: Fig.2b
		Cholesterol SCL											Thiocholesterol SAM											Thiocholenic acid SAM
			Detachment force [nN]						Detachment force [nN]					Detachment force [nN]						Detachment force [nN]					Detachment force [nN]						Detachment force [nN]
			Contact time [s]						Contact time [s]					Contact time [s]						Contact time [s]					Contact time [s]						Contact time [s]
			1	5	20				1	5	20			1	5	20				1	5	20			1	5	20				1	5	20
		cell1	0.263071	0.936993	1.03054		cell1	average	1.0068	1.58003	2.18586		cell1	1.53859	4.02435	3.79087		cell1	average	2.8408	3.30694	3.3397		cell1	0.286101	0.70396	1.37333		cell1	average	0.49069	0.878291	1.37285
			1.10423	2.05124	3.23093			SD	0.485722	0.691401	0.909812			3.69047	4.48102	3.21411			SD	0.739635	1.06976	0.590673			1.01869	0.9778	0.916625			SD	0.241567	0.347966	0.398835
			0.505937	1.12849	1.70652									2.40649	1.72967	2.64365									0.588129	0.610128	1.85991
			2.11341	3.40295	4.17492		cell2	average	0.887262	1.11475	1.61555			3.79385	3.16966	2.89288		cell2	average	7.30601	8.81133	9.62534			0.745401	0.752756	1.76373		cell2	average	0.512335	0.978952	1.38408
			0.995047	1.68814	1.88519			SD	0.215558	0.36844	0.582722			1.91516	3.54259	2.86842			SD	2.54026	3.1264	4.96097			0.63567	0.76978	1.97732			SD	0.162268	0.257618	0.343508
			0.876245	0.737261	1.95964									3.42764	2.62983	3.41579									0.607314	0.62943	1.14131
			1.31474	1.87046	2.55369		cell3	average	2.25474	2.89052	5.37954			1.95007	4.18549	3.91286		cell3	average	9.86795	9.04537	10.2416			0.454924	1.06465	0.92941		cell3	average	0.492179	1.08983	1.37632
			1.11273	1.80398	2.33299			SD	1.70485	1.97391	3.42497			3.0969	2.97514	2.68898			SD	4.36349	3.96667	5.66016			0.36528	1.20615	1.37701			SD	0.146938	0.371008	0.432993
			1.22238	1.59158	2.29301									4.21384	4.92092	2.99936									0.410986	0.681731	1.88723
			1.13912	1.90284	3.10601		cell4	average	1.91728	2.86137	4.23759			3.12642	3.29915	2.93502		cell4	average	7.89989	8.91674	10.1216			0.393514	0.939209	0.970541		cell4	average	0.427417	1.021	1.42905
			0.500356	1.02408	1.01268			SD	0.657766	1.46166	2.96875			3.28943	2.41967	2.74796			SD	3.29665	3.86066	4.29446			0.191138	1.75218	1.13377			SD	0.152745	0.262336	0.369398
			0.554225	1.10876	1.47509									2.96452	4.25293	4.05395									0.191138	0.451721	1.14404
			1.38694	1.29367	1.655		cell5	average	1.60705	2.13772	2.97507			3.23622	3.53306	4.63652		cell5	average	14.4132	15.1192	14.9389							cell5	average	0.598771	0.863854	1.54393
								SD	1.33263	1.56858	2.20519			2.30433	2.5607	3.64033			SD	5.6171	5.39116	5.57478		cell2	0.304709	0.941808	1.02897			SD	0.269554	0.401548	0.261397
		cell2	0.448264	0.518761	0.91583									2.24645	4.6746	4.07095									0.446293	0.96789	1.59531
			0.709954	0.64511	1.07201		cell6	average	3.7447	4.99289	6.42324			2.43647	0.949425	3.41941		cell6	average	4.91557	5.68291	5.36817			0.586331	1.0928	1.16748		cell6	average	1.17088	1.01393	1.13219
			0.896068	1.13735	1.12941			SD	1.51167	1.80015	1.80803			2.65674	2.86981	2.84381			SD	5.52953	6.64012	6.13651			0.585109	1.30033	1.23754			SD	0.177317	0.393267	0.332791
			1.02388	0.850464	1.05548																				0.400232	0.644911	1.27545
			1.0846	1.51537	2.00086		cell7	average	4.84255	6.65818	8.52713		cell2	12.9418	15.6166	24.0634		cell7	average	15.9535	16.6689	16.1115			0.385113	1.24301	1.52123		cell7	average	0.757752	1.10602	1.57886
			0.604361	0.8458	2.22515			SD	2.82061	3.97817	5.45402			9.71303	12.9916	12.6302			SD	5.46095	5.67009	5.3079			0.712147	1.04691	1.42763			SD	0.239017	0.39666	0.257654
			0.969376	1.25634	1.3576									5.6187	12.8684	1.88836									0.825453	0.835658	1.86306
			0.897744	1.10685	2.30057		cell8	average	4.06542	6.78282	9.19384			10.4559	9.82504	11.2391		cell8	average	1.9773	2.20869	2.66047			0.354169	1.02535	1.9441		cell8	average	0.712446	0.863408	1.35837
			1.16867	1.69604	2.18426			SD	3.30842	4.96496	5.1067			5.48263	7.16708	10.7711			SD	0.415745	0.478424	0.822187			0.678455	1.37435	1.23616			SD	0.267025	0.263488	0.360554
			0.985286	1.26012	2.32914									8.28395	9.3406	10.6324									0.427785	0.554281	1.57873
			0.971682	1.43001	1.20072		cell9	average	2.80362	3.4547	4.33798			6.9834	8.25728	10.2463		cell9	average	4.54105	5.17671	4.8968			0.442225	0.720127	0.733276		cell9	average	0.87734	0.844088	1.1047
								SD	0.718298	0.681254	1.09881			7.21927	8.34187	11.0868			SD	1.43972	1.41747	2.15611								SD	0.260681	0.339254	0.430147
		cell3	0.92858	1.63025	7.19637									8.42337	8.14255	6.55605								cell3	0.387318	1.43023	0.819676
			0.952283	1.09568	3.0535		cell10	average	6.42367	10.0384	18.348			2.60299	2.58674	4.63174		cell10	average	5.83163	6.71183	7.90677			0.315088	1.18471	1.31869		cell10	average	0.793821	1.17931	1.46526
			5.92537	7.02386	10.6735			SD	3.79908	4.94985	8.26208			4.31119	6.25275	5.44957			SD	5.92361	6.76655	7.86129			0.464971	1.51597	1.40451			SD	0.317914	1.37525	0.505949
			2.02734	3.17026	5.05543									7.79986	7.5286	7.83826									0.315194	0.631491	1.95086
			2.79402	3.59068	9.37791		cell11	average	1.12518	1.77237	2.86737			5.59203	6.89057	7.48743		cell11	average	13.9701	12.7241	14.111			0.633457	1.47016	1.38701			average	0.683363	0.983869	1.37456
			1.72067	2.46741	2.06189			SD	0.71293	0.831669	1.5116			7.1293	7.87563	9.84729			SD	13.9701	12.7241	14.111			0.655458	1.1315	1.65015			SD	0.228393	0.11844	0.154037
			2.95237	3.35673	4.39942									7.03267	8.4847	10.0121									0.541427	0.502552	1.8559
			0.737305	0.789322	1.21829		cell12	average	1.79657	2.60496	3.74622							cell12	average	6.84168	8.93026	8.35938			0.356644	0.535884	0.749033
								SD	1.2806	1.16045	1.86088		cell3	19.3189	3.80025	21.5859			SD	2.23198	7.25782	5.99693			0.540903	0.970084	2.05629
		cell4	2.88291	4.69492	7.94226									8.90754	8.88156	8.6709									0.77574	1.30364	1.07368
			1.57978	1.96567	2.08626		cell13	average	3.58114	5.57169	10.0487			9.25286	8.1211	8.62237			average	8.02989	8.60858	8.97344			0.533477	1.44037	1.26535
			1.76806	3.34253	5.31583			SD	2.25027	2.37221	2.61162			6.09851	7.85667	8.97179			SD	4.61629	4.44896	4.46206			0.386466	0.961385	0.984662
			1.43837	1.44235	1.60603									7.28415	6.65117	3.90787
														9.24252	8.08622	6.80419								cell4	0.324783	1.31928	1.23694
		cell5	0.411551	1.2904	1.4316			average	2.77354	4.03542	6.14508			6.4666	0.362534	2.59173									0.667699	1.31951	1.71562
			1.02777	1.15711	1.5681			SD	1.67291	2.61557	4.5591			7.23049	8.85542	7.31638									0.367125	0.961556	1.77567
			1.53118	1.8235	2.08276									9.47194	7.92677	0.0205715									0.455312	1.31075	1.46168
			0.576235	0.899579	1.16822									20.7442	17.9423	15.0279									0.278104	0.943799	1.84393
			1.19976	1.90236	2.54663									3.91484	7.62849	7.39916									0.649679	0.968393	1.77921
			0.912864	1.35697	1.52554									8.36502	9.18109	13.051									0.322057	1.13331	1.12603
			1.09168	1.17573	1.90286									8.9134	12.847	10.8186									0.41891	0.772844	1.46465
			5.3461	6.15499	8.26273									12.2464	12.7272	16.3427									0.208899	0.870539	0.966128
			2.06694	3.51362	5.22851									12.706	9.51366	16.213									0.650497	1.34389	0.68261
			2.13575	3.48274	5.2318									9.55385	14.4486	16.6916									0.417499	0.732761	1.3568
			0.689019	0.619995	1.1957									8.03792	8.94126	10.0723									0.368444	0.575405	1.73929
			2.2957	2.27562	3.55639
													cell4	6.93895	9.61631	13.7432								cell5	0.904166	1.00908	1.59767
		cell6	5.97223	6.45182	7.42181									5.97794	6.55202	4.50086									0.331547	0.413818	1.41761
			5.38145	7.94949	8.95093									7.77411	10.0734	13.2288									0.787479	1.49482	1.45432
			4.47449	6.78888	7.40283									6.71855	8.50148	8.80683									0.442512	1.15829	1.8728
			0.78961	5.93823	8.68282									1.1099	1.17522	3.07427									0.757774	0.501657	2.02716
			4.02171	5.05638	6.87246									1.95443	0.75274	1.49108									0.372303	1.05099	1.39221
			4.43981	4.09973	5.41593									4.81845	4.90051	4.98301									0.76064	0.566153	0.985765
			2.23145	2.0008	4.63293									4.82605	5.10878	6.43855									0.305423	0.554702	1.44237
			2.87078	3.32833	3.87476									9.48154	11.0576	12.7971									0.788489	0.909539	1.60366
			3.73676	4.51476	6.77486									11.3495	11.8155	12.2753									1.05917	1.58888	1.70942
			3.52872	3.80044	4.20309									9.83464	10.1692	12.181									0.309282	0.585417	1.46105
														10.6793	11.0644	12.2025									0.366471	0.532897	1.56309
		cell7	3.76777	5.25969	6.12546									8.52829	11.2595	11.5264
			5.58612	7.01156	8.45753									10.9009	12.5031	14.086								cell6	1.2859	0.960252	0.840461
			4.0741	5.4517	6.8849									11.8595	12.3854	13.5534									1.12644	0.472504	0.686939
			1.55962	1.81963	2.4159									10.7384	11.6566	12.8894									1.48004	0.752715	0.925058
			8.84152	13.5167	19.1299									10.8077	12.9928	14.2893									1.15139	1.36374	1.83918
			1.98528	3.53817	5.16233																				1.43194	0.916173	1.24483
			8.08341	10.0098	11.5139								cell5	13.2577	15.6844	21.0109									1.13925	0.550181	1.25337
														6.69814	7.74	8.61621									1.18298	0.531402	1.57169
		cell8	0.773514	1.54156	3.2154									6.76585	8.46212	10.1406									0.873198	1.09772	1.20815
			6.62979	9.2565	12.5802									13.1923	17.2802	13.3232									1.18795	1.74707	0.96411
			7.67467	11.3667	13.4949									6.77822	6.04018	6.91969									1.22734	1.17964	0.977883
			2.83481	5.72304	9.03901									10.9562	11.7353	8.53079									0.950454	1.40733	1.25618
			8.19096	15.8271	16.6841									8.83165	8.41073	8.99943									1.01369	1.18838	0.818477
			7.2745	9.41939	13.7094									20.1944	22.7186	24.7653
			2.00827	2.77841	3.04086									14.6767	13.4244	14.3602								cell7	0.760107	1.06366	1.68178
			0.429621	3.32077	6.23536									11.6231	12.5798	10.3352									0.498609	0.48846	2.04313
			0.772631	1.81191	4.74535									23.5741	24.106	21.1799									0.886052	1.71197	1.25948
														20.755	22.559	22.3658									0.814751	1.17277	1.6052
		cell9	2.82986	3.61542	4.15483									15.9656	15.1708	14.1312									0.768753	1.21623	1.18912
			2.18772	2.33875	2.42153									12.9263	15.198	13.4172									0.925846	0.472377	1.36956
			2.90824	3.16989	3.27435									19.9274	18.8293	15.1365									0.286135	0.598458	1.68479
			3.38727	3.40371	4.61984									13.0885	14.5506	16.5383									0.73287	1.44011	1.55066
			3.26568	4.01919	5.98543									24.9595	20.6532	16.0548									1.0758	1.25865	1.93872
			1.31067	2.77038	4.67063									15.2675	17.0032	23.0749									0.962262	1.38893	1.66543
			3.23053	4.39637	5.17832																				0.953807	1.40179	1.61498
			3.30899	3.92392	4.39892								cell6	1.62567	1.90036	1.99499									0.428029	1.05887	1.34352
														1.64221	0.927243	1.45071
		cell10	10.7287	12.9071	40.1349									2.83569	1.80306	1.34001								cell8	0.423621	1.13082	1.27558
			5.42869	6.10879	15.2982									1.2997	0.668098	1.68377									0.409514	0.669123	0.798646
			8.90538	9.89399	9.30459									1.93389	1.88381	1.41908									0.402646	0.872519	0.988902
			4.86799	4.82113	13.2815									2.12165	2.65974	2.06444									0.963452	0.560809	1.48981
			8.11783	10.3165	14.5497									1.79954	2.62565	2.13878									1.00105	1.1337	2.10268
			9.43681	15.5434	16.93									0.797518	1.26885	1.61925									0.992174	1.01453	1.54071
			5.14107	11.8697	18.9979									1.5158	0.891183	1.51343									1.04123	0.390666	1.04038
			0.880115	13.8744	16.638									2.43891	6.53219	4.5651									0.447619	1.01945	1.26454
			0.110156	0.158919	18.2263									17.1743	17.2122	12.4284									0.974809	1.29042	1.21776
			10.62	14.8904	20.1189									12.2073	17.381	14.9032									0.700534	0.813292	1.21573
														1.81122	1.30349	0.873949									0.681357	0.73899	1.74679
		cell11	0.968375	2.45013	2.47974									10.4006	9.99201	14.5631									0.511347	0.726582	1.61896
			0.968375	2.45013	2.47974									14.1295	18.1948	17.9643
			1.52255	2.27985	4.21467																			cell9	0.465875	0.551107	1.84173
			0.833485	2.98846	2.65737								cell7	17.9009	21.725	17.882									0.936281	1.24408	0.616139
			1.27295	2.06304	3.90466									13.6748	9.86365	9.55142									0.898639	0.82249	1.5994
			1.00201	2.11428	3.80758									18.6102	19.3345	18.4238									0.897215	0.524564	0.679194
			1.07412	1.40908	3.01394									7.47833	9.31915	21.3371									1.12744	1.36469	0.902192
			0.266222	1.06151	2.73479									22.2488	22.1959	16.5824									0.996956	0.723914	0.987122
			0.543375	1.04904	2.06741									10.8103	13.3179	7.98981									0.707943	1.39748	1.04475
			1.00197	1.97035	2.73613									20.9512	20.926	21.0142									1.16095	0.849422	0.577569
			1.88603	1.62304	3.72117																				0.701808	0.509466	1.40711
			1.13402	1.41457	2.30549								cell8	1.30282	2.52847	2.35134									1.08295	0.590917	0.713627
			0.234063	0.19955	1.463									2.15762	1.92166	2.03936									1.15959	0.510505	1.35159
			0.0512262	0.395428	0.771017									2.34227	2.04446	2.68504									0.392433	1.04042	1.53593
			0.592654	1.82675	2.1337									1.39546	2.73723	2.90142
			2.39304	3.55164	6.31358									1.37798	2.36071	2.55538								cell10	0.72763	0.750369	1.35542
			1.18191	2.07324	2.17986									1.80113	1.89178	2.87664									0.361549	0.740195	1.60172
			1.28987	1.83939	1.7382									1.84421	1.61136	1.837									0.89119	0.806712	1.64417
			1.75224	0.96503	2.1146									2.68412	2.26345	2.03432									0.866359	0.759639	1.72748
			1.37818	1.20741	1.7816									2.15908	2.49029	2.35964									0.56842	1.23507	1.66897
			0.347964	1.141	1.39262									2.15762	1.70282	1.6364									0.937106	0.747966	2.3626
			3.05942	2.91932	7.0713									1.72443	1.33133	2.65778									0.587367	0.678246	0.789436
														2.13112	2.74018	1.99345									1.16053	0.803759	1.13979
		cell12	0.998236	1.74926	3.52737									2.29475	1.75864	2.76722									1.4863	0.779391	1.73476
			3.43812	2.22536	3.88974									1.7386	3.08342	3.92273									0.729749	0.634735	1.94287
			2.15991	4.81428	2.43759									1.62814	1.98227	1.98243									0.830968	0.695697	1.04257
			0.590011	2.86388	5.06826									2.58338	2.70591	4.43987									0.378688	5.51994	0.573306
				2.2611	7.37049									2.29136	2.39382	4.18791
				1.71587	2.89575
					1.1302								cell9	4.609	4.02021	0.0603867
					3.65038									3.91776	3.36966	4.51445
														4.00886	6.19804	4.68592
		cell13	0.572727	2.25327	9.6546									3.35524	3.52286	4.73016
			3.4123	4.95356	10.0113									4.7753	6.52417	4.62206
			1.35229	3.95388	9.1612									6.22561	6.87901	9.29623
			7.78109	5.58021	13.3661									6.0746	5.15105	0.841014
			5.03662	7.12015	10.7964									4.12568	4.85658	5.74355
			3.35401	6.64424	8.31549									6.35229	4.72813	6.74149
			4.83444	5.46663	12.49									4.80855	5.44877	5.25912
			3.11864	0.086586	10.4561									5.52491	6.62329	3.58478
			5.50185	4.73228	12.0683									4.66671	6.8247	7.59255
			0.987174	6.97473	6.00598									5.24844	5.66967	5.57139
			5.93996	9.68155	9.05675									5.11787	7.07619	4.29679
			0.251627	4.37828	14.9295									2.00033	2.36792	5.67187
			3.73115	6.91292	9.3272									0.912047	5.01628	5.33875
			6.36663	8.80684	11.3055									5.47459	3.72762	4.69506
			1.25393	4.49805	9.53699
			3.80384	7.10382	4.29725								cell10	4.08406	5.67206	8.77086
														8.36575	15.7147	14.825
														22.3595	15.5283	25.7239
														6.63077	10.0569	9.83452
														3.91086	7.27415	6.526
														3.5778	4.42322	7.46035
														0.883747	1.88074	1.66375
														4.59743	6.7292	7.06398
														7.57669	6.16215	9.94022
														5.30196	5.48877	4.95959
														2.56281	4.56003	4.65162
														7.29857	5.15145	5.10617
														4.33519	3.53214	6.04464
														5.8197	9.77137	7.54848
														7.72495	6.40404	7.65154
														5.65596	7.96741	9.95848
														2.88065	3.06049	2.39442
														3.58375	3.03947	4.85172
														2.48524	4.46363	7.32171
														6.99719	7.35635	5.83849
													cell11	14.5824	17.4712	17.6766
														10.702	15.802	17.5865
														10.4098	14.9013	17.3237
														8.9422	10.7707	16.748
														16.8516	16.8519	16.9526
														17.0263	17.0218	17.1892
														16.5041	16.5168	16.6375
														16.2611	4.2494	11.517
														16.3441	16.3677	13.5896
														13.5482	2.77136	8.69499
														10.2041	6.78419	8.9999
														15.7288	7.61429	3.32926
														12.9832	15.503	15.6854
														15.4932	15.5119	15.6243
													cell12	6.2185	7.95452	8.35536
														5.80675	5.53293	0.438429
														5.08551	1.20738	4.8435
														7.33704	8.30682	7.33949
														9.3846	9.97269	10.8467
														6.22381	8.43762	10.0276
														6.32674	7.2668	12.4728
														11.2576	27.0072	19.8597
														3.93458	4.68642	1.0508
