# Supplementary material for: Entropic repulsion of cholesterol-containing layers counteracts bioadhesion
Source: Nature. 2023 Jun 21;618(7966):733–9. doi: 10.1038/s41586-023-06033-4 (PMC10284698; doi:10.1038/s41586-023-06033-4)
Supplement: Supplementary file 8 — Source Data Fig. 3 [file 41586_2023_6033_MOESM8_ESM.xlsx]

## Sheet: Fig.3a
		Adsorbed protein mass [ng/cm²]							Adsorbed protein mass [ng/cm²]							Adsorbed protein mass [ng/cm²]							Adsorbed protein mass [ng/cm²]
		Gold							Cholesterol SCL							Thiocholesterol SAM							Thiocholenic acid SAM
		15°C	20°C	25°C	30°C	35°C	40°C		15°C	20°C	25°C	30°C	35°C	40°C		15°C	20°C	25°C	30°C	35°C	40°C		15°C	20°C	25°C	30°C	35°C	40°C
		430.6	450.5	444.1	438.8	446.4	457		406.809	378.708	273.581	257.783	188.129	135.66		389.1	322	334.6	362.8	337.6	385.8		427.9	410.2	483.2	391.5	466.9	466.3
		441.7	465	455.5	431.7	460.8	441.5		384.702	365.541	287.271	244.701	166.45	236.36		369.6	422.625	323.3	303	366.5	414.7		351.5	414.4	397.5	381	390.6	387.4
		456.3	438.6	453.9	431.9	415.6	450		409.897	301.169	273.163	370.13	215.992	141.455		322.1	288.995	341.1	390.6	402.3	316.2		331	342.3	404.1	362.3	226.7	396.2
		439.6	445.4	458	422.9	440.7	456.8		298.252	227.81	343.074	225.549	203.024	119.51		354.3	367.77	315.4	283.8	312.3	391.5		394.2	419.6	391.3	400.4	438	335
									394.706	215.897	336.385	175.702	196.774	166.345
									233.168	269.61	333.041	407.835	177.222	98.04
									253.916		284.031	233.586	258.486	158.175
														105.545

## Sheet: Fig.3d
		Angles between the vector connecting the C3 and C17 atoms on cholesterol and stigmasterol and the z-axis for interfacial molecules as a function of simulation time for one representative simulation trajectory [°]
			Cholesterol														Stigmasterol
			# Molecule														# Molecule
		Time [µs]	1	2	3	4	5	6	7	8	9	10	11	12	13		1	2	3	4	5	6	7	8	9	10	11	12	13
		0	161.838	159.997	154.151	153.549	137.656	144.824	162.294	134.371	161.208	129.674	145.448	144.036	175.216		151.429	170.134	154.008	170.289	160.026	176.229	174.016	160.446	164.708	161.1	171.376	173.605	153.484
		0.01	141.903	171.184	160.211	165.819	159.125	161.558	163.894	154.206	161.805	74.928	152.879	166.118	150.794		168.039	171.866	160.642	171.171	175.3	168.76	170.062	162.868	163.065	162.71	169.746	163.831	158.785
		0.02	158.483	175.429	176.427	150.047	167.227	162.041	162.96	146.835	164.232	62.317	156.722	155.854	126.204		163.714	175.074	161.152	165.094	163.042	171.556	176.563	158.645	153.711	159.558	159.706	153.268	161.72
		0.03	148.031	154.95	164.183	172.462	173.147	164.571	156.628	156.158	167.838	54.682	170.588	171.494	155.483		165.087	167.666	166.085	168.786	157.86	163.259	168.739	159.608	154.233	169.319	160.117	157.255	169.017
		0.04	166.499	162.03	154.086	151.627	173.955	163.923	142.605	130.834	137.892	46.732	152.143	168.565	119.327		166.416	176.492	174.175	162.58	171.598	159.351	165.273	163.476	169.198	150.457	172.573	164.478	162.068
		0.05	144.754	138.644	163.626	167.356	172.92	118.103	150.447	91.104	170.817	11.362	139.049	144.967	168.315		174.413	172.538	174.245	168.518	158.374	161.924	173.595	159.472	171.482	163.159	161.896	169.803	174.018
		0.06	155.025	153.269	163.429	165.006	172.236	52.246	142.617	102.197	128.898	0.213	164.283	173.145	122.78		150.716	171.097	171.383	173.119	176.009	163.523	162.724	176.169	173.617	165.931	167.795	151.136	161.148
		0.07	141.004	158.31	159.761	146.006	163.612	57.503	171.998	106.196	158.596	15.89	172.743	164.975	140.925		172.993	164.077	174.119	145.464	171.08	162.652	165.493	159.99	175.229	158.066	166.283	164.411	167.021
		0.08	170.168	156.599	172.105	163.802	158.868	53.919	141.471	93.906	169.35	18.65	155.201	154.875	155.514		176.468	160.075	170.891	152.862	171.439	158.402	166.968	156.939	164.279	171.757	167.704	160.578	170.247
		0.09	168.383	169.581	166.459	164.37	158.108	53.559	161.679	94.892	146.861	22.52	148.66	151.366	139.13		158.703	175.168	171.687	160.014	170.077	159.594	169.713	161.275	169.548	152.572	166.11	155.246	169.378
		0.1	165.572	163.946	160.446	155.557	154.324	53.216	160.539	98.691	168.764	10.454	152.182	167.142	146.285		151.495	166.163	170.346	166.539	173.132	170.17	159.318	164.355	171.355	163.132	166.662	159.6	160.05
		0.11	174.532	172.773	170.272	146.287	125.938	59.135	154.679	87.728	155.609	5.169	125.484	174.111	146.646		168.109	161.651	172.204	162.469	173.446	167.053	158.423	169.034	159.995	158.078	164.184	162.273	171.55
		0.12	169.643	177.786	164.611	152.767	137.524	57.962	162.166	90.132	131.751	24.163	146.67	164.52	126.642		168.956	151.163	158.195	161.756	174.194	168.517	160.246	154.369	164.369	156.777	162.929	169.688	162.352
		0.13	160.596	165.561	164.492	162.105	160.194	55.174	162.186	91.556	166.677	21.655	143.114	150.354	133.022		163.124	162.094	175.016	168.112	171.59	168.574	165.647	168.174	154.458	157.323	174.808	160.559	173.665
		0.14	178.447	165.133	157.222	146.185	146.843	42.881	154.143	92.006	136.244	30.449	155.579	146.657	134.238		156.475	157.277	167.657	167.412	178.446	161.204	170.752	158.756	165.696	163.416	169.803	167.565	173.733
		0.15	157.875	164.748	159.206	122.825	146.942	83.773	123.321	100.531	152.373	25.41	158.298	155.485	158.105		162.617	172.812	156.519	161.265	167.025	156.803	171.817	165.797	175.164	159.156	173.019	171.75	169.264
		0.16	150.942	168.341	160.458	130.641	148.474	68.556	169.815	110.011	161.492	8.076	147.166	140.806	159.841		157.204	164.14	173.884	171.281	132.484	162.709	171.469	165.552	155.93	172.142	167.85	171.891	168.392
		0.17	163.218	144.683	162.733	140.384	36.089	35.018	163.143	109.308	164.271	7.888	155.238	150.808	159.813		167.585	175.443	159.219	176.479	157.925	164.427	170.519	166.677	167.241	173.468	162.088	172.526	171.739
		0.18	159.93	146.89	164.672	126.552	38.433	50.062	142.378	97.806	131.395	1.464	146.149	150.872	141.069		168.366	173.243	156.313	165.527	162.522	164.098	157.26	162.976	161.127	171.496	159.956	175.321	171.578
		0.19	164.414	156.49	154.608	124.751	16.781	31.199	164.499	96.375	64.524	2.182	151.351	145.753	124.58		165.704	160.803	172.904	173.285	179.061	170.491	169.229	157.822	166.563	164.088	169.298	167.982	164.826
		0.2	156.672	159.808	152.286	160.284	61.673	44.67	146.648	103.267	67.592	22.616	134.663	142.048	113.172		175.867	175.088	161.478	169.582	168.379	168.806	167.616	156.975	172.35	173.719	166.275	165.173	161.021
		0.21	155.59	162.104	161.179	160.994	56.34	42.358	156.006	67.746	62.306	12.74	136.111	142.273	119.38		170.413	161.079	146.887	169.083	167.89	171.524	158.936	164.037	172.214	165.239	166.015	176.893	172.944
		0.22	146.578	154.626	162.791	154.34	48.813	38.973	153.185	59.994	64.827	18.73	147.985	144.771	114.884		158	172.045	165.002	162.844	163.215	166.713	141.473	166.181	150.792	171.244	163.186	164.841	166.458
		0.23	159.514	144.324	150.935	150.253	39.416	37.204	166.11	75.691	13.632	24.928	150.694	147.673	126.847		170.145	161.372	156.725	162.49	168.953	173.72	156.15	171.327	166.013	171.002	161.284	173.892	173.653
		0.24	168.516	151.044	149.797	152.981	32.571	29.753	152.501	68.387	14.584	13.615	133.953	128.431	126.045		169.082	175.062	153.612	166.834	159.786	170.639	152.365	176.771	169.008	170.523	170.375	168.378	175.217
		0.25	146.751	150.598	159.179	150.549	39.507	22.401	173.393	72.76	11.683	21.109	133.071	123.916	139.02		161.959	168.902	144.126	165.006	160.996	176.534	157.302	170.194	163.311	161.025	176.871	177.065	167.69
		0.26	161.416	140.393	162.827	139.831	30.529	22.097	170.326	65.253	7.197	1.951	123.948	112.234	122.401		168.492	171.218	159.164	154.064	161.538	167.34	168.341	169.44	172.408	173.128	168.105	167.979	168.652
		0.27	165.395	153.556	161.642	155.007	30.41	22.223	153.281	72.173	9.973	3.886	131.549	106.365	118.812		172.451	166.311	158.364	154.901	160.957	160.929	160.913	164.906	174.93	164.365	165.696	164.674	165.811
		0.28	154.719	144.434	167.279	161.523	27.489	31.594	157.895	76.676	1.869	6.656	125.425	92.987	139.64		173.208	159.76	175.738	148.661	169.788	161.452	152.536	161.705	175.906	168.095	175.091	168.766	151.018
		0.29	171.133	150.281	161.56	153.009	37.355	27.286	161.987	82.178	20.802	15.523	126.743	100.368	131.953		169.037	162.849	153.44	154.922	172.676	170.506	156.358	162.733	165.336	169.651	173.434	173.409	161.687
		0.3	159.871	146.35	176.035	175.951	34.285	25.397	154.897	52.879	22.835	11.468	108.103	105.985	140.842		170.812	167.607	156.984	150.821	170.92	175.014	164.432	173.845	171.217	153.216	175.807	169.362	161.813
		0.31	178.455	159.987	162.147	164.78	17.363	17.936	155.11	21.85	25.595	17.439	11.343	20.886	133.753		175.338	152.075	157.263	164.347	168.402	165.68	151.876	177.43	165.596	163.017	175.777	173.958	155.554
		0.32	147.217	142.077	157.069	161.589	14.303	9.278	161.508	2.982	25.77	16.248	5.456	5.047	127.764		176.871	158.788	176.945	167.624	173.333	163.462	162.359	173.079	168.609	168.736	171.603	169.773	174.325
		0.33	171.011	138.744	140.121	161.387	14.725	24.542	155.409	8.595	26.004	23.877	14.374	7.789	149.477		169.067	160.994	152.294	163.03	158.419	167.17	165.765	167.178	165.845	169.076	173.539	165.34	169.356
		0.34	145.29	145.122	140.154	162.164	13.42	11.041	157.48	5.805	26.543	16.77	5.982	9.702	170.59		160.63	151.452	157.255	159.589	162.341	160.528	157.824	173.823	169.294	160.541	156.987	166.328	159.035
		0.35	158.895	152.339	158.917	142.734	22.361	12.042	166.551	4.171	40.176	8.348	25.227	11.739	165.98		171.697	162.174	160.809	167.596	146.803	157.729	174.418	159.428	167.908	159.604	174.635	170.414	160.013
		0.36	166.201	161.692	172.595	143.79	10.692	16.709	164.581	13.739	8.747	13.921	11.607	5.783	148.378		168.815	156.469	177.456	156.908	168.076	174.957	167.486	167.7	167.827	164.81	176.091	168.636	165.192
		0.37	146.614	154.407	149.103	138.983	10.259	7.195	172.506	10.312	40.887	4.763	23.729	8.304	155.218		164.028	148.131	171.528	158.832	163.517	170.178	158.636	167.901	159.57	155.008	166.097	174.577	174.973
		0.38	171.847	149.996	153.522	156.259	0.803	6.22	151.3	14.219	34.626	6.649	9.651	22.649	169.811		168.19	157.099	167.279	157.687	161.449	164.547	171.721	165.511	173.248	156.085	162.939	172.149	162.482
		0.39	162.873	155.156	155.125	146.612	18.956	22.707	146.929	19.466	40.324	11.58	14.379	8.461	162.767		156.198	159.64	149.999	169.842	150.704	165.191	154.493	168.197	162.267	166.598	172.983	178.999	167.383
		0.4	150.241	167.027	175.584	158.252	18.695	8.572	145.594	6.345	41.851	6.753	2.449	19.016	151.186		163.883	166.15	174.451	165.102	154.933	168.375	152.71	158.976	163.873	160.327	172.866	168.572	158.247
		0.41	149.186	145.622	163.06	153.574	29.534	13.535	151.262	19.011	29.604	13.396	3.826	17.642	147.818		169.158	174.95	163.185	156.86	151.478	169.129	146.175	160.961	162.621	166.163	175.983	171.377	153.476
		0.42	169.174	162.319	163.948	145.384	12.042	10.125	150.041	7.658	22.19	18.949	3.463	5.584	151.781		175.323	168.993	156.299	157.86	161.43	168.311	152.619	160.531	155.268	166.65	150.836	150.306	155.308
		0.43	166.056	157.462	170.356	151.313	23.131	10.031	161.004	9.969	13.542	10.584	5.726	12.748	149.958		169.016	162.766	166.339	161.206	167.025	156.263	163.385	169.582	164.806	160.729	165.981	146.83	166.429
		0.44	146.895	147.589	168.182	176.733	8.279	20.26	112.114	1.938	12.861	12.541	7.58	17.926	161.546		151.708	170.216	152.197	168.088	151.766	170.145	172.493	157.676	159.99	163.126	177.362	172.098	169.652
		0.45	175.117	144.081	157.187	171.049	10.068	6.324	135.317	6.044	25.517	8.77	6.546	6.566	158.762		155.857	164.976	159.396	164.701	141.482	171.048	159.228	144.114	158.581	166.344	158.169	157.582	158.665
		0.46	174.873	161.574	178.937	169.203	3.53	5.609	159.14	8.227	24.07	9.983	18.614	17.687	169.87		148.659	175.058	154.647	167.108	162.325	164.1	167.595	169.745	165.782	162.03	153.519	152.673	156.672
		0.47	175.919	168.851	156.413	167.153	30.937	23.35	149.718	23.474	19.116	9.248	20.212	33.24	172.739		153.49	174.679	147.283	160.93	165.36	173.139	160.615	153.12	169.997	164.801	156.22	150.643	163.038
		0.48	168.134	162.987	176.267	128.515	4.33	19.473	168.69	15.923	25.514	1.661	20.206	14.754	147.128		151.022	162.378	154.674	161.234	149.364	152.102	141.827	149.894	165.464	168.106	148.416	144.512	158.87
		0.49	169.926	165.301	173.003	151.734	5.865	9.694	164.088	7.281	17.051	10.292	13.195	22.365	165.021		152.848	173.616	155.63	172.913	158.568	166.833	159.058	161.008	161.914	167.916	159.339	157.897	156.016
		0.5	165.065	172.618	170.653	134.964	9.901	14.614	157.118	12.263	28.518	10.21	3.357	16.709	164.83		149.035	169.112	136.59	156.385	165.633	163.148	162.759	165.982	160.036	170.476	156.304	157.338	156.945
		0.51	143.202	163.418	161.887	175.128	20.556	8.468	147.003	17.608	12.172	13.488	9.648	6.298	139.322		149.101	171.313	157.017	164.726	168.043	165.702	167.025	174.927	166.445	160.106	152.606	152.383	156.699
		0.52	153.663	169.049	175.401	164.307	19.872	21.742	156.703	25.088	11.325	8.226	14.962	22.776	151.488		151.373	173.224	156.297	159.69	161.699	166.316	159.187	166.172	159.352	163.302	151.301	148.676	152.831
		0.53	154.959	151.372	143.711	161.578	10.399	9.204	160.613	18.423	2.425	16.63	4.621	32.285	153.858		147.392	174.229	169.615	150.237	150.782	167.089	170.954	165.425	169.057	162.981	152.349	154.276	153.64
		0.54	153.047	163.843	176.028	157.269	6.756	6.298	150.087	14.805	6.952	11.158	7.192	27.763	161.243		148.142	179.025	160.863	167.404	140.092	167.943	161.98	165.205	162.582	168.054	156.268	148.579	153.271
		0.55	173.707	176.073	165.688	156.682	7.045	9.238	162.249	11.051	7.641	19.013	6.657	6.213	157.838		152.756	174.854	168.293	172.222	144.126	159.923	166.174	164.064	167.745	155.449	157.836	154.508	153.71
		0.56	156.545	170.979	155.568	165.855	14.794	10.737	156.371	21.876	3.805	21.893	8.06	7.998	173.936		148.596	167.904	167.493	158.931	164.201	171.447	162.601	172.79	160.505	149.722	155.123	152.335	152.768
		0.57	165.024	170.41	171.056	164.137	15.064	18.723	150.265	3.573	7.849	8.355	10.858	25.739	163.704		158.929	177.032	157.623	151.223	160.001	160.408	173.267	167.935	161.076	155.32	158.796	159.395	157.503
		0.58	175.265	158.503	149.676	149.988	7.585	16.92	165.348	10.129	8.764	17.086	14.42	12.744	157.24		156.384	167.687	171.084	157.789	174.209	174.147	166.817	170.416	156.926	165.321	150.347	146.506	148.748
		0.59	137.049	165.529	147.813	161.086	7.603	16.91	160.37	15.17	6.778	9.387	7.276	13.194	161.863		153.701	164.849	164.393	156.201	169.205	174.069	172.259	177.488	164.687	158.961	157.911	149.223	153.76
		0.6	155.331	167.536	146.747	144.969	6.628	14.957	158.958	15.579	18.815	12.536	2.263	6.063	155.306		146.33	168.946	164.84	155.568	165.791	168.494	170.097	175.834	165.57	160.439	166.53	163.002	159.13
		0.61	169.485	149.491	158.416	146.889	31.224	17.804	158.198	16.345	13.538	5.985	8.521	4.327	167.037		163.456	176.602	166.043	154.292	171.432	174.169	167.375	177.612	154.758	155.188	154.885	147.514	154.337
		0.62	166.956	159.922	171.491	178.416	19.355	21.829	146.616	13.959	14.417	13.734	9.283	6.14	170.237		165.93	174.732	160.392	160.255	159.101	168.791	171.185	165.976	164.525	151.956	151.075	151.127	151.441
		0.63	165.225	155.877	167.313	165.83	19.131	12.654	152.939	9.06	14.754	14.506	7.846	10.588	173.133		155.043	172.819	148.393	158.602	155.237	173.353	165.503	166.799	154.642	153.199	172.221	159.844	162.375
		0.64	153.359	150.617	164.919	166.461	15.833	28.681	168.455	9.499	15.041	13.467	5.484	22.53	170.591		160.025	176.181	164.073	157.713	160.496	170.423	172.141	174.831	167.433	154.312	171.351	161.26	161.986
		0.65	168.197	158.202	155.241	163.421	20.941	19.479	163.748	14.279	8.201	17.205	12.518	12.233	156.672		165.984	172.192	152.735	153.454	154.059	170.981	168.919	171.909	155.005	152.572	160.85	157.309	162.051
		0.66	171.18	168.078	171.978	157.013	2.419	25.161	167.495	16.252	14.309	21.71	20.235	28.063	153.901		159.465	177.398	155.568	157.093	152.228	178.276	169.776	156.077	159.732	161.946	155.261	156.642	159.949
		0.67	175.521	168.484	151.593	153.53	25.086	21.93	170.696	25.636	16.675	15.972	28.118	30.477	157.004		156.394	172.441	147.984	150.706	151.53	149.68	167.264	167.13	159.241	157.145	156.173	151.593	153.999
		0.68	154.634	161.217	166.829	159.066	12.349	23.708	161.843	18.175	8.017	7.296	26.004	20.05	154.591		156.67	174.888	162.552	166.726	155.936	171.468	169.994	164.672	158.268	160.681	171.6	153.397	156.93
		0.69	149.026	155.734	158.442	166.54	15.277	14.448	146.523	15.478	18.34	3.682	17.709	12.527	154.806		163.447	173.892	156.581	164.21	152.092	168.536	174.132	173.968	160.854	165.313	151.237	152.706	158.056
		0.7	162.156	146.274	166.106	175.3	9.17	16.334	156.133	7.693	8.802	18.458	20.939	5.156	152.881		163.374	175.129	152.395	164.902	153.647	173.317	165.84	163.093	157.758	161.416	155.849	152.568	159.841
		0.71	164.563	173.151	150.346	162.005	14.643	13.636	171.728	21.292	13.604	25.733	10.46	12.838	156.566		161.938	175.566	151.298	155.871	157.02	171.54	170.41	156.605	170.789	160.95	159.841	148.953	153.334
		0.72	172.798	174.167	164.912	168.731	11.149	17.084	171.327	8.091	6.586	25.234	35.545	21.321	149.511		150.892	173.982	158.316	154.374	157.564	166.2	174.771	169.361	166.366	161.305	164.232	154.88	160.465
		0.73	173.79	164.031	155.632	154.985	20.054	10.575	158.325	23.934	4.67	6.349	14.034	15.524	143.706		157.56	168.876	167.909	160.92	166.559	156.816	175.993	176.775	159.315	161.462	160.291	161.225	160.372
		0.74	159.979	149.116	161.835	159.384	11.06	6.077	166.304	17.73	6.349	25.556	18.306	10.748	159.083		164.636	168.813	168.298	165.717	168.266	164.645	174.507	164.139	160.638	154.732	169.438	161.215	164.318
		0.75	163.778	155.02	172.905	167.059	14.061	11.747	156.502	28.27	11.694	23.141	3.191	13.788	147.771		145.775	161.245	158.635	169.032	162.683	147.327	175.373	169.756	171.058	157.054	169.823	166.417	170.32
		0.76	167.492	146.953	166.982	149.104	10.62	8.739	163.022	14.449	8.837	15.996	6.999	5.202	173.044		157.861	154.005	162.167	158.869	156.073	149.389	173.168	173.914	163.954	156.375	169.716	166.286	165
		0.77	154.829	152.967	158.201	147.67	9.304	3.056	126.261	15.083	17.368	12.108	20.097	12.005	162.043		154.302	159.926	165.962	173.333	156.902	149.701	174.347	163.839	172.604	157.244	163.882	162.648	172.108
		0.78	154.454	168.712	163.804	145.632	7.187	9.524	143.819	3.907	15.695	16.324	8.189	10.217	153.945		167.201	150.93	167.686	178.751	151.632	152.993	176.066	158.304	168.107	160.932	164.505	165.739	163.248
		0.79	161.306	153.762	153.365	146.711	6.219	9.346	160.026	14.316	4.989	10.776	9.125	3.841	157.588		162.156	162.648	156.4	166.711	147.895	157.542	175.946	164.001	175.263	158.261	162.946	165.421	167.091
		0.8	146.822	170.528	154.412	145.685	9.356	8.231	160.725	9.742	2.338	8.103	14.235	13.149	137.73		144.846	163.071	165.445	177.194	159.062	153.422	172.532	164.919	172.201	164.441	162.983	163.721	157.109
		0.81	146.396	151.741	153.922	150.388	11.654	18.199	159.389	12.55	6.115	16.901	5.529	5.682	111.547		160.013	165.962	157.689	172.69	146.903	149.597	174.085	156.902	167.67	162.978	170.243	164.042	165.635
		0.82	170.714	152.039	166.23	160.727	5.619	8.777	164.156	11.302	3.219	21.794	16.934	12.49	135.844		155.407	159.019	170.18	174.146	166.379	157.303	174.786	172.872	163.497	149.295	170.076	161.985	159.026
		0.83	164.091	150.129	162.862	142.476	19.595	9.519	158.023	20.984	12.433	8.833	13.696	16.377	145.713		158.61	159.886	162.983	169.398	161.75	158.828	167.453	164.394	161.224	176.135	172.816	172.445	170.146
		0.84	161.642	157.06	152.212	131.032	15.572	11.164	162.367	13.723	14.86	15.68	13.262	7.009	151.805		158.24	162.124	162.995	169.823	147.834	158.261	169.579	135.421	138.214	154.148	177.105	166.339	155.157
		0.85	157.17	175.124	153.655	172.921	9.489	23.871	166.057	14.674	3.402	3.166	21.423	18.921	147.537		156.706	157.239	171.187	171.176	159.884	159.566	168.626	137.917	150.769	150.432	159.399	157.511	154.613
		0.86	170.234	153.234	159.168	148.51	12.028	6.83	147.401	11.656	13.226	3.95	13.96	4.799	130.067		166.561	161.68	163.132	166.141	162.561	158.092	164.207	167.506	147.266	149.471	165.452	166.123	156.715
		0.87	168.078	168.626	163.512	126.121	14.267	13.624	168.786	14.848	6.98	12.044	19.532	11.435	137.944		155.109	166.149	156.949	168.649	162.217	153.053	170.943	166.845	156.773	146.174	156.599	152.912	160.407
		0.88	169.778	165.27	164.424	171.533	9.281	5.504	154.218	21.59	3.806	9.596	11.074	6.665	140.669		163.509	166.103	176.814	168.84	168.48	169.505	153.988	166.002	157.477	151.659	164.288	142.273	164.349
		0.89	167.999	163.444	163.125	159.46	15.97	17.672	153.957	15.205	11.099	2.883	2.254	15.393	138.873		155.525	157.786	174.323	166.066	163.568	174.418	172.085	158.164	153.452	155.335	171.224	154.622	173.225
		0.9	163.181	166.477	171.223	161.871	24.692	19.499	153.816	18.807	7.164	14.707	7.853	25.553	133.581		146.618	158.052	173.462	167.894	167.281	174.355	177.892	173.914	156.78	160.921	170.616	141.671	150.645
		0.91	153.139	159.678	167.227	156.392	15.371	10.5	151.511	13.446	17.027	15.176	17.812	8.888	156.903		164.901	155.616	170.737	164.958	173	164.473	156.531	171.968	161.065	152.929	177.214	166.333	162.866
		0.92	156.738	166.639	165.57	152.273	7.09	3.85	162.215	14.804	11.227	27.119	7.678	6.798	117.903		164.478	169.223	168.767	162.003	167.795	177.879	163.607	176.129	167.573	153.45	171.881	159.824	170.07
		0.93	156.671	170.61	170.901	158.127	15.714	8.803	154.151	23.069	12.462	5.67	11.744	6.545	165.639		172.152	165.416	168.399	158.884	166.521	172.203	175.84	173.801	168.859	169.929	163.409	158.253	164.904
		0.94	150.88	172.094	169.852	165.128	12.525	17.923	155.116	13.215	7.002	20.758	4.342	12.671	161.315		152.177	160.294	166.874	169.155	165.913	169.991	172.489	172.85	170.798	169.504	169.073	166.456	170.354
		0.95	151.718	158.009	171.023	160.412	9.615	17.737	161.327	24.606	24.664	6.995	6.664	15.189	135.581		146.718	151.961	167.782	174.376	165.756	170.184	161.119	167.019	170.869	169.573	161.014	155.2	170.631
		0.96	165.647	153.202	167.911	154.85	18.546	15.197	169.951	19.153	36.343	10.83	22.785	13.042	163.83		163.528	154.73	165.362	167.306	149.15	165.873	171.887	167.078	159.915	174.926	170.957	157.401	162.526
		0.97	171.751	137.437	145.704	153.457	9.047	10.469	164.987	16.67	22.023	12.003	9.347	18.621	160.835		161.776	169.916	165.029	156.637	161.01	168.253	156.664	166.856	152.832	178.184	166.99	157.013	157.537
		0.98	164.927	142.876	150.667	147.203	13.958	31.812	170.693	15.937	8.691	12.646	9.788	25.392	165.266		153.076	160.46	159.405	155.874	154.335	170.757	165.623	172.32	153.994	159.922	156.156	156.676	168.67
		0.99	149.671	160.206	157.365	146.809	9.722	14.159	152.038	10.344	10.342	4.507	7.051	13.441	162.046		154.501	166.439	161.258	162.648	158.097	176.208	165.711	168.467	152.832	170.172	173.539	158.502	143.939
		1	165.687	167.493	163.068	161.347	16.417	11.5	160.393	13.142	16.973	7.92	13.449	11.484	157.151		151.207	162.283	161.923	155.31	158.235	172.422	161.371	170.338	164.007	147.723	156.741	172.313	137.159

## Sheet: Fig.3e
			Cr
		Distance range	Trajectory 1		Trajectory 2		Trajectory 3
			average	SD	average	SD	average	SD
		<1 nm	0.312664	0.019158	0.315461	0.021128	0.320352	0.020696
		1-2 nm	0.120328	0.013948	0.123211	0.013113	0.126336	0.011902
		2-3 nm	0.059094	0.00848	0.060648	0.01027	0.06193	0.009123
		3-4 nm	0.041172	0.006607	0.04375	0.008569	0.045805	0.010111
		4-5 nm	0.035625	0.011843	0.040398	0.01274	0.035813	0.011451

## Sheet: Fig.3f
			Cholesterol			Stigmasterol
		Time [µs]	Mean	SD		Mean	SD
		0.5	0.134077	0.002813		0.107351	0.000973
		0.51	0.137633	0.003844		0.112687	0.003169
		0.52	0.141966	0.002738		0.112994	0.002816
		0.53	0.126489	0.004033		0.108845	0.005142
		0.54	0.135278	0.003183		0.112748	0.001163
		0.55	0.12591	0.00923		0.112658	0.002433
		0.56	0.139003	0.008966		0.106532	0.005007
		0.57	0.144342	0.004547		0.102583	0.002151
		0.58	0.132843	0.00647		0.105331	0.004094
		0.59	0.137738	0.005069		0.114585	0.007016
		0.6	0.134425	0.009178		0.110361	0.005087
		0.61	0.133123	0.005175		0.107529	0.003844
		0.62	0.139021	0.0111		0.099968	0.004571
		0.63	0.130258	0.003796		0.109562	0.001199
		0.64	0.141494	0.005078		0.103436	0.000528
		0.65	0.137125	0.006952		0.104528	0.001722
		0.66	0.132467	0.00523		0.105335	0.004714
		0.67	0.140507	0.005699		0.108214	0.00052
		0.68	0.143468	0.007255		0.116261	0.005064
		0.69	0.135517	0.00323		0.107428	0.005837
		0.7	0.134566	0.002623		0.106006	0.007089
		0.71	0.128937	0.007214		0.109956	0.002572
		0.72	0.138656	0.00317		0.10299	0.002229
		0.73	0.126656	0.002024		0.102042	0.002255
		0.74	0.131377	0.001134		0.102551	0.001797
		0.75	0.119574	0.002635		0.106331	0.002877
		0.76	0.129133	0.002947		0.108171	0.002263
		0.77	0.121924	0.003377		0.107032	0.001617
		0.78	0.128711	0.008111		0.105417	0.004927
		0.79	0.135683	0.004297		0.109837	0.000806
		0.8	0.132069	0.005137		0.102323	0.001761
		0.81	0.138961	0.005394		0.109437	0.006068
		0.82	0.130004	0.003975		0.105117	0.003992
		0.83	0.127421	0.003822		0.112255	0.004859
		0.84	0.13803	0.002697		0.120562	0.002821
		0.85	0.13541	0.000233		0.102296	0.002478
		0.86	0.130535	0.003751		0.109731	0.006548
		0.87	0.129937	0.005458		0.106204	0.003017
		0.88	0.135578	0.002221		0.111605	0.004158
		0.89	0.134713	0.00165		0.106962	0.003328
		0.9	0.146582	0.006091		0.109213	0.004194
		0.91	0.144164	0.006033		0.110622	0.002658
		0.92	0.135516	0.000569		0.106337	0.003891
		0.93	0.138643	0.010113		0.10738	0.003681
		0.94	0.124614	0.003106		0.104962	0.00319
		0.95	0.12639	0.005067		0.112859	0.004134
		0.96	0.129181	0.009325		0.11828	0.001239
		0.97	0.135498	0.004058		0.112638	0.001884
		0.98	0.132725	0.003108		0.101983	0.005377
		0.99	0.144699	0.001582		0.108473	0.002995
		1	0.133733	0.004572		0.103599	0.003333

## Sheet: Fig.3g
		Cholesterol SCL																								Thiocholesterol SAM
			Normalized interaction force [a.u.]
			Measurement #																							Measurement #
			1	2	3	4	5	6	7	8	9	10	11	12	13	14	15	16	17	18	19	20	21	22		1	2	3	4	5	6	7	8	9	10	11	12	13	14	15	16	17	18	19	20	21
		Repeat #
		1	1.22	1.65	0.92	0.83	1.15	0.96	0.84	1.25	1.01	0.72	0.77	0.95	1.29	1.03	0.74	0.94	0.83	1.06	1.2	0.66	0.87	1.26		1.3	1.04	1.05	0.98	0.97	0.96	1.01	0.95	0.95	0.95	0.85	0.91	1.09	0.91	1.02	0.97	0.98	0.97	1	0.99	1.03
		2	1.1	0.64	1.45	0.79	0.59	0.88	1.26	0.86	1	1.17	0.97	0.8	1.24	0.94	0.9	1.1	1.32	0.95	1.06	0.86	1.05	1.15		1.2	0.95	1.06	0.84	0.98	0.98	0.98	1.03	0.99	1.03	0.91	1.08	0.79	1.03	1.03	0.97	1.05	0.99	1.01	0.99	0.99
		3	0.67	0.88	1.33	1.28	1.11	1.07	1.22	0.96	0.88	0.89	0.82	0.89	1.11	0.92	1.78	0.65	0.95	0.9	0.97	0.82	1.28	1.15		1.07	0.79	1.04	0.82	1	0.89	0.98	1.01	0.96	0.99	0.92	0.83	1.13	0.93	0.99	1.02	1	1	0.99	1	1.03
		4	0.8	0.67	0.74	0.76	1.1	0.95	0.96	2.13	0.95	1.08	1.07	0.73	0.88	1.08	0.78	1.06	0.93	1.12	1.28	1.03	0.82	0.98		0.78	0.99	1.03	0.93	0.89	0.94	1.05	1.03	0.96	0.91	0.9	1.01	1.06	1.12	0.99	1.02	1.05	0.98	0.98	1	1.01
		5	1.99	1.54	0.91	1.9	0.55	1.07	0.73	0.95	1.07	0.76	0.75	1.01	1.12	0.94	1.54	1.09	1.28	0.97	1.37	1.21	0.86	1.06		0.97	1.04	1.11	0.97	0.87	1.04	0.97	0.98	0.99	1	0.93	0.84	1.02	1.06	1.04	0.99	1.05	0.98	0.97	0.99	1.01
		6	1.08	1.61	1.18	0.8	0.95	1.11	1	1.16	0.81	1.44	1.18	0.82	0.85	1.1	1.75	1.01	1.1	0.96	0.94	0.85	0.73	1.08		0.94	1	1.15	0.99	0.98	0.92	1.06	0.95	1	0.97	0.98	1.2	1.07	1.08	1.04	0.99	0.98	1.03	0.94	0.99	0.99
		7	0.54	0.74	1.01	0.32	1.17	1.16	1.22	0.72	1.11	1.17	0.83	1.06	1.02	0.84	0.96	1.17	1.84	1.02	1.05	1.07	0.97	0.77		0.9	1.1	1.16	1.11	0.96	0.96	0.99	1.01	1.02	0.94	0.95	0.94	0.89	1.08	1.03	0.99	0.97	1	0.99	1.02	1.01
		8	1.02	0.89	0.88	0.96	0.9	1.09	1.15	1.08	1.68	1.23	0.98	1.11	0.66	1.06	0.8	0.94	0.93	0.79	0.92	0.69	1.16	0.8		0.85	0.7	0.93	0.95	1.08	1.02	0.97	0.95	1.02	1.01	1.03	0.91	0.98	0.72	1.02	0.98	1.02	1.04	1.03	1	0.99
		9	0.78	0.85	0.84	0.81	1.11	0.98	0.97	0.9	0.91	0.94	0.9	1.05	1	0.96	0.92	0.7	1.05	0.98	0.62	0.99	1.1	1.01		0.93	1.12	1.1	1.11	0.9	0.99	0.99	0.97	1.02	1	0.99	0.93	0.81	1.07	0.97	0.99	0.99	0.97	0.98	1	1.01
		10	0.92	0.91	0.97	0.87	1.13	1.16	0.84	0.99	0.99	0.94	1.08	1.14	0.9	0.83	0.65	0.96	1.02	0.91	1.19	0.98	0.99	0.93		1.13	1.06	0.8	1.08	1.14	0.98	0.99	0.95	1	1.08	1.1	1.14	0.99	0.85	0.99	1.02	0.98	1.02	1.01	1	0.99
		11	0.8	0.86	1.05	0.76	1.04	0.68	1.01	0.34	0.96	1.09	0.8	1.33	0.78	0.89	0.85	1.2	0.67	0.89	1.23	1.09	0.88	1.01		1.02	1.17	0.69	1.13	0.99	0.96	1.02	1.05	1.04	1.04	1.08	0.81	1.06	1.15	0.98	1.02	1	1	1.04	1.01	1
		12	0.81	0.71	1.07	1.78	1.08	0.91	0.96	0.91	0.82	0.9	0.94	1.08	1.16	1.08	0.65	1.03	0.84	1.09	0.96	1.37	1.73	1.08		1.01	1.09	0.86	1.05	0.94	1.12	0.96	1.03	1.03	1.03	1.1	1.08	0.9	0.98	0.98	1	0.97	1.02	1	0.98	0.99
		13	0.68	1.87	0.74	0.81	0.45	1.02	1.06	0.85	1.75	0.84	1.08	0.92	0.8	0.96	1	1.18	0.94	1.19	0.94	1.21	0.95	1		1.06	1.04	0.99	0.92	1.09	1.05	0.97	1.01	0.97	1.05	1.12	0.97	0.87	0.96	0.97	1.04	1	1	0.97	0.99	0.99
		14	0.98	0.72	0.88	0.88	1.31	1.11	0.85	0.94	1	0.97	1.05	0.91	1.15	1.06	1.43	0.93	0.96	1.04	1.01	1.08	1.08	0.88		0.93	0.96	0.89	1.04	1.09	1.12	0.99	1	1.03	1.08	1.13	1.18	1.12	1.07	0.99	0.95	0.98	1	0.99	1	0.98
		15	0.73	0.74	1.11	0.75	1.46	1.11	0.91	0.92	0.67	0.8	1.64	1.21	0.89	1.07	1.02	0.91	0.46	1.01	0.31	1.12	0.63	1		1.02	1.04	1.03	1.12	1.05	1.08	1.03	1.06	1	0.99	0.98	1.1	1.09	0.99	0.97	1.01	0.99	1.02	1.05	1.01	1
		16	1.87	0.71	0.93	1.7	0.91	0.75	1	1.05	0.4	1.05	1.14	0.98	1.14	1.24	0.24	1.1	0.87	1.13	0.95	0.97	0.89	0.85		0.88	0.92	1.13	0.96	1.09	0.99	1.02	1.01	1.03	0.93	1.02	1.06	1.12	1.01	0.98	1.03	0.99	0.99	1.03	1.01	0.98
