# Supplementary material for: Entropic repulsion of cholesterol-containing layers counteracts bioadhesion
Source: Nature. 2023 Jun 21;618(7966):733–9. doi: 10.1038/s41586-023-06033-4 (PMC10284698; doi:10.1038/s41586-023-06033-4)
Supplement: Supplementary file 9 — Source Data Fig. 4 [file 41586_2023_6033_MOESM9_ESM.xlsx]

## Sheet: Fig.4
		Bioadhesion index (a.u.)
		Cholesterol	Dehydrocholesterol	Stigmasterol	Retinol	Cholecalciferol	Thiocholesterol	Progesterone	Cholesteryl Benzoate	Cholesteryl Palmitate	Reference
		5	7.13	14.13	23.67	16.42	51.09	57.07	47.51	40.56	41.17
