# Supplementary material for: Entropic repulsion of cholesterol-containing layers counteracts bioadhesion
Source: Nature. 2023 Jun 21;618(7966):733–9. doi: 10.1038/s41586-023-06033-4 (PMC10284698; doi:10.1038/s41586-023-06033-4)
Supplement: Supplementary file 10 — Source Data Extended Data Fig. 2 [file 41586_2023_6033_MOESM10_ESM.xlsx]

## Sheet: Extended Data Fig.2a
		Layer thickness [nm]
		SCLs				SAMs
		Cholesterol	Palmitic acid	Stearic acid	Stearyl Palmitate	Thiocholesterol	Thiocholenic acid	Hexadecanethiol	Octadecanethiol	Octadecenethiol	Thiohexyl hexanoate
		132	139	167	183	1.3	1.2	1.7	2	1.6	1.3
		131	139	187	179	1.3	1.3	1.7	2	1.8	1.4
		131	141	176	175	1.4	1.2	1.7	2	1.6	1.3
		130	140	197	174	1.5	1.4	1.7	2	1.5	1.6
		145	156	157	156	1	1.2	1.4	1.7	1.4	1.1
		142	154	156	162	0.9	1.1	1.4	1.7	1.4	1.1
		145	155	155	159	1	1.2	1.5	1.7	1.4	1.1
		142	157	156	156	1.4	0.9	1.9	2.1	1.1	0.8
		161	152	158	163	1.4	1	1.8	2.1	1.9	1.1
		154	152	155	162	1.4	1.1	1.9	2.1	1.9	1.3
		168	154	162	156	1.5	1.2	1.9	2.8	1.9	1.3
		150				1.4	1.3	2	2.7	0.9
		149				1.5	1.2	2.3	2.6	2.3
		142				2.1	1.4	2.3	2.6	2.2
		138				2.1	1.2	2.2	2.5	1.8
						2.1	1.5	2.6	2.6	2.5
										2.3
										2.6
		15	11	11	11	16	16	16	16	18	11

## Sheet: Extended Data Fig.2b
		Surface roughness [nm]
			SCLs					SAMs
		SiO2	Cholesterol	Palmitic acid	Stearic acid	Stearyl Palmitate	Gold	Thiocholesterol	Thiocholenic acid	Hexadecanethiol	Octadecanethiol	Octadecenethiol	Thiohexyl hexanoate
		0.5	0.825	19.3	23.2	62.4	0.5	0.6	0.5	0.5	0.3	0.4	0.5
		0.4	0.78	20.4	36.5	67.4	0.9	0.5	0.4	0.5	0.3	0.6	0.4
		0.4	0.77	19.7	20.5	64.8	0.5	0.7	0.4	0.5	1.2	0.4	0.5
		0.3	0.905	24.3		65.3	0.4	0.9	0.6	0.4	0.7	0.6	0.4
		0.5	0.807				0.5	0.6	0.8	0.5	0.9	0.5	0.4
			0.92				0.7	0.5	0.5	0.6	0.4	0.4	0.8
			0.763				1.1	0.7	0.4	0.6	0.4	0.4	0.8
			0.82				0.6	0.8	0.4	0.5	0.4	0.5	0.5
			0.961				0.6	0.9	0.6	0.5	0.5	0.5
							0.6	0.8		0.4	0.4	0.4
							0.5	0.7		0.7	0.6	0.6
							0.5			0.4	0.6	0.5
										0.4	0.6	0.4

## Sheet: Extended Data Fig.2d
		Normalized adherent cells [a.u.]
			SCLs					SAMs
		SiO2	Cholesterol	Palmitic acid	Stearic acid	Stearyl Palmitate	Gold	Thiocholesterol	Thiocholenic acid	Hexadecanethiol	Octadecanethiol	Octadecenethiol	Thiohexyl hexanoate
		0.714	0	0.371	0.487	0.988	1.00877	0.78778	0.779267	1.20093	0.816611	0.850929	1.00877
		1.331	0.041	1.455	1.146	0.837	1.61266	0.4008	0.742739	1.57149	1.15973	1.10485	1.35189
		1.276	0.055	0.59	0.583	0.707	1.01564	0.580469	0.718387	1.22837	0.919565	0.665647	1.15973
		0.261	0.034	1.208	0.425	0.652	1.68814	0.179669	0.961907	0.432325	1.41365	0.789169	1.00877
		0.995	0.062	1.434	0.48	0.576	1.96265	0.248773	0.718387	1.82538	0.830362	1.46854	1.48229
		0.933	0.055	1.352	0.371	1.084	0.590165	0.319568	0.484965	0.281361	0.850929	0.720562	1.83225
		0.412	0.089	0.604	1.18	0.844	1.15289	0.312305	0.668174	0.75485	1.88714	0.761726	1.63325
		0.522	0.069	0.302	1.846	0.172	0.926411	0.254202	0.872937	2.44986	0.720562	1.46169	1.26953
		0.46	0.089	1.194	0.412	0.961	0.48724	0.22515	0.334087	0.967605	1.50285	0.617608	1.61265
		1.125	0.055	1.915	0.371	0.24	0.672522	0.217887	0.635843	1.35877	2.00382	1.93518	1.89402
		0.432	0.096	1.249	1.469	1.29	0.171561	0.837279	0.425503	2.14106	1.63325	1.75677	2.4979
		1.75	0.021	0.865	1.043	1.29	2.55282	0.603939	0.645117	0.363719	0.418604	0.871526	1.49601
		1.009	0	2.134	1.077	1.27	2.44302	0.905909	0.398051	0.995047	2.25086	1.61953	1.19405
		2.429	0.096	0.631	1.688	1.928	1.09113	0.741198	0.494132	0.555847	2.11362	2.0587	1.56462
		2.265	0.11	0.22	0.906	1.235	0.459768	0.782376	0.645117	0.102925	1.15289	0.480365	1.61953
		0.7	0.089	1.132	0.46	1.88	1.30385	0.631391	0.452954	1.63325	2.2783	1.53717	1.60581
		0.556	0.096	0.7	1.297	0.652	0.391161	0.672569	0.70002	1.14601	2.08617	0.988172	1.49601
		0.83	0.048	1.132	0.933	0.974	0.775447	0.356873	0.727472	0.933287	2.66262	0.53528	1.16661
			0.0705			0.595599		0.494132	0.384325
			0.1449			0.314854		0.46668	0.494132
			0.0548			0.086585
			0.1762			0.099704
			0.1527			0.852557
			0.0587			0.833887
			0.2975			0.77788
			0.3249			0.283987
			0.1892			1.41746
			0.4532			1.17397
			0.2049			1.52182
			0.0631			1.32181
			0			1.09593
			0.1419			0.8773
			0.7054			0.258342
			0.2561			0.586436
			0.2364			0.291927
			0.2798			0.31001
			0			0.206674
			0.0436			0.015501
			0.0062			0.839441
			0.0062			0.821059
			0.0125			0.765913
			0.0062			1.39566
			0.0396			1.15591
			0.0156			1.49841
			0.029			1.30147
			0.0242			1.07907
			0.075			0.863803
			0.0024
			0.0532
			0.0218
			0
			0.0048
			0.0121
			0.05
			0.0236
			0.0056
			0.0097
			0
			0.0083
			0
			0.0306
			0.0081
			0.1146
			0.0016
			0.0065
			0
			0.05
			0.0113
			0.0048
			0.0077
			0.0077
			0
			0
			0.0124
			0
			0.0186
			0.006088
			0
			0.015982
			0.015982
			0
			0.003805
			0.005327
			0.044141
			0.072609
			0.165021
			0.015402
			0.099013
			0.037405
			0.411453
			0.061608
			0.07921
			0.008801
			0.005995
			0
			0.015736
			0.015736
			0
			0.003747
			0.005245
			0.043462
			0.071492
			0.162483
			0.015165
			0.09749
			0.036829
			0.405123
			0.06066
			0.077992
			0.008666

## Sheet: Extended Data Fig.2e
		Normalized adherent cells [a.u.]
			SCLs					SAMs
		SiO2	Cholesterol	Palmitic acid	Stearic acid	Stearyl Palmitate	Gold	Thiocholesterol	Thiocholenic acid	Hexadecanethiol	Octadecanethiol	Octadecenethiol	Thiohexyl hexanoate
		0.275	0	0	0	0.765	1.53059	1.54	1.46	2.93883	2.51037	1.59202	1.22447
		0.214	0	0	0.551	0.888	1.04069	3.15	1.31	2.84721	4.10239	2.3266	0.550799
		0.398	0	1.011	0.061	0.122	1.25519	0.77	2.92	1.2859	2.96955	1.5613	1.43896
		0.704	0.061	0.857	0.031	0.214	1.98976	2	5.23	0.765293	3.00026	1.71436	1.34681
		0.49	0.031	0.827	0.031	0.918	1.40824	1.77	3.38	0.765293	1.68364	0.581516	0.765293
		0.521	0	0.092	0.275	0.765	1.40824	1.31	1.85	1.0105	0.703857	3.03098	1.07141
		1.194	0	0.306	0.092	0.796	1.68364	2	3.15	0.856916	2.75505	1.10213	1.31662
		0.551	0.061	0	0.306	0.612	0.856916	1.23	1.11	0.612234	1.37753	1.16356	0.979786
		0.337	0	0.092	0.061	0.122	1.2859	4.85	1.44	1.07141	1.25519	3.00026	0.887634
		2.051	0.061	0.122	0.612	0.122	1.43896	0.93	1.26	2.35731	1.10213	3.00026	1.7758
		1.867	0.031	0.092	0.122	0.214	3.21423	1.63	1.67	1.13284	2.90811	1.86742	2.90811
		2.02	0.031	0.306	0.306	0.061	3.39801	2.63	3.33	1.53059	1.10213	1.8367	5.08165
		0.612	0.092	0.092	0.214	0.122	3.91862	0.56	1.33	2.44894	3.06117	2.75505	1.22447
		0.306	0	0.092	0.061	0.092	5.38777	1.07	2.78	0.826728	4.25545	1.86742	2.75505
		1.041	0.092	0.612	1.071	0.184	5.1738	0.59	0.93	1.68364	1.16356	1.89814	3.42872
		2.02	0	0.184	0.551	0.153	3.6125	1.48	2.07	2.72487	3.12261	2.72487	1.22447
		1.561	0.031	0.061	0.428	0.214	2.3266	1.78		0.520611	4.43923	2.0512	2.0512
		1.837	0.061	0.214	0.184	0.031	5.29614	1.22		2.02048	0.765293	1.2859	4.80625
			0.583333			0.882353
			0.0833333			1.19608
			0.166667			0.803922
			0			1.41176
			0.333333			1.64706
			0.25			1.05882
			0.5			1.17647
			0			1.41176
			0.0833333			0.263473
			0			0.263473
			0			0.371257
			0			0.383234
			0			0.479042
			0.185185			0.562874
			0.185185			0.670659
			0.0740741			0.682635
			0			0.898863
			0			1.21846
			0.00079546			0.818964
			0.00034091			1.43818
			0.00022727			1.67788
			0			1.07864
			0.00056818			1.19848
			0.00090909			1.43818
			0			0.268403
			0.00113636			0.268403
			0.00011364			0.378204
			0			0.390404
			0.031746			0.488005
			0.095238			0.573406
			0			0.683208
			0			0.695408
			0
			0
			0.031746
			0
			0.320953
			0.178307
			0.151561
			0.071323
			0.517091
			0.053492
			0.062408
			0.102718
			0.079892
			0.228262
			0.239675
			0.079892
			0.068479
			0
			0
			0.055556
			0.013889
			0.111111
			0.069444
			0.166667
			0.222222
			0.222222
			0.291667
			0
			0
			0
			0
			0
			0
			0
			0.01961
			0
			0
			0
			0

## Sheet: Extended Data Fig.2f
		Adsorbed protein mass [ng/cm²]
			SCLs				SAMs
		Gold	Cholesterol	Palmitic acid	Stearic acid	Stearyl Palmitate	Thiocholesterol	Thiocholenic acid	Hexadecanethiol	Octadecanethiol	Octadecenethiol	Thiohexyl hexanoate
		487	105.2	160.9	115.1	278.1	244.7	469	145	319.6	293.2	334.1
		471.9	109.7	174.1	115.4	270	239	365	145.2	299.5	286.5	306.3
		460.9	115.2	183.4	132.5	276.4	221.6	380	136.5	291.7	288.8	313.3
		260.6	167.9	189.4	536.6	288.4	286.4	451	299.2	339.6	296.2	343.4
		249.6	174.4	185.2	568.9	293.1	284.7		306.9	314.4	295.5	328
		250	176.4	171	414.7	294	294.8		308.8	328.2	285.6	316.3
		380	154.5	154.1	157.8	295.7	271.6		306.6	371.2	406.8	473.9
		373.2	189.9	170.4	165.4	314.2	259.4		296.3	371.1	426.4	452.1
		357.1	215.1	179.5	103.6	315.8	250.6		298.1	365.5	415.1	456.3
		516	333.8	209.6	150.6	302.9	316		349.2	352.2		286
		524	254.5	238.8	197.9	286.2	321		340.3	350.1		278.7
		577	206.7	257.6		284.2	317.5		339.4	334.3		269.9
		531	178.2	357.6		379.6	306.5		397.5			351.5
		479	132.4	353.4		370.6	287.2		384.8			337.7
		647	102.9	323.2		367.1	278.8		364.5			387.4
		593	95.2			553	287					310.5
			134.2			607	452					304.6
			144.2			709	436					297.9
			87.7			719	397
			90.5			874
			86.6			622
			169.6			587
			194			505
			203.7			566
			284.4			503
			238.2			770
			189.9			715
			66.8			543
			59.7			754
			52.2
			80.2
			76.9
			81
			74.2
			70.4
			57.7
			66.4
			63.7
			65.3
			75
			62
			59.4
			25.6
			28.2
			27.7
			209
			147
			261
			128
			266
			146
			96
			212
			332
			266
			319
			103
			71
			95
			26
			114
			25
			198
			42

## Sheet: Extended Data Fig.2g
		Adsorbed protein mass [ng/cm²]
			SCLs				SAMs
		Gold	Cholesterol	Palmitic acid	Stearic acid	Stearyl Palmitate	Thiocholesterol	Thiocholenic acid	Hexadecanethiol	Octadecanethiol	Octadecenethiol	Thiohexyl hexanoate
		479	110.3	290.1	235.3	305	239	420	478.3	376.3	552.1	605.2
		370	101.6	247.9	186.5	275	289	174	464.3	424.6	530.4	616.8
		647	97.1	231.8	154.6	339	245	247	461	426.5	520.1	633.1
		593	140.7	1312.1	281.8	329	257	387	738.1	624.1	640.9	430.5
		586.1	130.6	1342.9	254.5	266	542.7		738.1	607.1	627.7	426.8
		568.2	130	1379	252.1	348	538.5		730.4	607.5	619.1	411
		545.7	144.9	1338.2	288.6	239	531.6		637.1	396.1	558.7	375.1
		375.9	133.6	1264.4	201.8	527	781.2		624.8	386.7	523.1	370.5
		366	129.8	1239.4	114	516	769.5		629.4	372.4	520.8	368.8
		360.4	73.8	801	431.6	1005.3	757.1		609.2	299.5	608.9	384
		530.2	87.3	613.8	375.1	1044.9	540.4		599.1	300.8	598.7	381.9
		530.9	87.9	545.3	302.8	1089.5	526.8		601	298.6	584	367.7
		521.3	162	1039.4	123.4	848.7	520.4		450.8	395.7	542.1	481.2
			217	945.5	585.4	684.5	628		436.9	389.9	520.6	468.6
			83	900.4	584.6	573.6	608.5		431.1	396.8	501.2	468.9
			187		555.1	455.1	585.2		492.1		559.6	418.9
			125		1080.3	442.1	522.7		484.4		538.5	422.1
			91		966.8	443.6	506.9		477.7		531.4	410.2
			117		859.1	638.3	495.2
			140		631.1	623.7	567.8
			105		598.3	622.9	545.5
			136		565.4	428.4	540.7
			147		253.4	423.9
			101		238.1	422.9
			93		242.2
			55		734.1
					725.3
					713.2
					457.2
					436.2
					423.6
					704.5
					658.1
					620.7
					511.2
					472.4
					426
