# Supplementary material for: Entropic repulsion of cholesterol-containing layers counteracts bioadhesion
Source: Nature. 2023 Jun 21;618(7966):733–9. doi: 10.1038/s41586-023-06033-4 (PMC10284698; doi:10.1038/s41586-023-06033-4)
Supplement: Supplementary file 11 — Source Data Extended Data Fig. 3 [file 41586_2023_6033_MOESM11_ESM.xlsx]

## Sheet: Extended Data Fig.3a
		Layer thickness [nm]
		Stearyl palmitate / Cholesterol [wt%]
		100/0	99/1	90/10	50/50	0/100
		257	334	213	182	132
		249	256	206	187	131
		226	240	188	183	131
		255	252	192	197	130
		173	211			145
		172	203			142
		216	182			145
		212	220			142
						161
						154
						168
						150
						149
						142
						138

## Sheet: Extended Data Fig.3b
		Surface roughness [nm]
		Stearyl palmitate / Cholesterol [wt%]
		100/0	99/1	90/10	50/50	0/100
		66.9	61.2	48.09	31.1	0.825
		72.8	64.5	54.89	32.4	0.78
		69.78	65.1	47.2	37.6	0.77
		71.8	62.5	31.1		0.905
		61.2	57.5	32.4		0.807
		74.7	57	37.6		0.92
			51			0.763
						0.82

## Sheet: Extended Data Fig.3d
	Normalized adherent cells [a.u.]
		Stearyl palmitate / Cholesterol [wt%]
	SiO2	100/0	99/1	90/10	50/50	0/100
	1.4902	0.882353	0.901961	0.031	0.431373	0
	1.09804	1.19608	1.03922	0	0.490196	0
	0.843137	0.803922	0.823529	0.063	0.215686	0
	0.509804	1.41176	1	0	0	0
	0.372549	1.64706	0.666667	0	0.156863	0
	1.33333	1.05882	1.17647	0.033	0.215686	0
	1.58824	1.17647	1.05882	0	0.019608	0
	0.901961	1.41176	0.383234	0	0.058824	0.01961
	1.17365	0.263473	0.299401	0	0	0
	1.42515	0.263473	0.431138	0.012	0.023952	0
	1.12575	0.371257	1.25748	0	0.11976	0
	1.05389	0.383234	0.263473	0	0	0
	0.946108	0.479042	0.502994	0.036	0	0
	0.706587	0.562874	0.467066	0.048	0.035928	0
	0.598802	0.670659	0.05988	0.092	0	0
	0.538922	0.682635	0.918838	0.049	0	0
	1.51808	0.898863	1.05866	0.056	0.439444	0
	1.11858	1.21846	0.838939	0	0.499368	0
	0.858914	0.818964	1.01871	0.037	0.219722	0
	0.519343	1.43818	0.679141	0.039	0	0.01998
	0.37952	1.67788	1.19848	0	0.159798	0
	1.35828	1.07864	1.07864	0.06	0.219722	0
	1.61795	1.19848	0.390404	0.154	0.019975	0
	0.918838	1.43818	0.305003	0	0.059924	0
	1.19561	0.268403	0.439205	0	0	0
	1.45182	0.268403	1.28101	0.012	0.0244	0
	1.14681	0.378204	0.268403	0.049	0.122001	0
	1.07361	0.390404	0.512406	0	0	0.061
	0.963811	0.488005	0.475805	0.037	0	0.031
	0.719808	0.573406	0.061001	0.049	0.0366	0
	0.610007	0.683208		0	0	0
	0.549006	0.695408		0	0	0.061
		0.765				0
		0.888				0.061
		0.122				0.031
		0.214				0.031
		0.918				0.092
		0.765				0
		0.796				0.092
		0.612				0
		0.122				0.031
		0.122				0.061
		0.214				0.5833
		0.061				0.0833
		0.122				0.1667
		0.092				0
		0.184				0.3333
		0.153				0.25
		0.214				0.5
		0.031				0
						0.0833
						0
						0
						0
						0
						0.1852
						0.1852
						0.0741
						0
						0
						0.0008
						0.0003
						0.0002
						0
						0.0006
						0.0009
						0
						0.0011
						0.0001
						0
						0.0317
						0.0952
						0
						0
						0
						0
						0.0317
						0
						0.321
						0.1783
						0.1516
						0.0713
						0.5171
						0.0535
						0.0624
						0.1027
						0.0799
						0.2283
						0.2397
						0.0799
						0.0685
						0
						0
						0.0556
						0.0139
						0.1111
						0.0694
						0.1667
						0.2222
						0.2222
						0.2917

## Sheet: Extended Data Fig.3e
		Adsorbed protein mass [ng/cm²]
			Stearyl palmitate / Cholesterol [wt%]
		Gold	100/0	99/1	90/10	50/50	0/100
		479	305	82	202	285	162
		370	275	147	122	194	217
		647	339	201	155	264	83
		593	329	329	164	176	187
		586.1	266	191	181	273	125
		568.2	348	358	80	136	91
		545.7	239	266	159	262	117
		375.9	527	211	114	148
		366	516			109
		360.4	1005.3
		530.2	1044.9
		530.9	1089.5
		521.3	848.7
			684.5
			573.6
			455.1
			442.1
			443.6
			638.3
			623.7
			622.9
			428.4
			423.9
			422.9

## Sheet: Extended Data Fig.3f
		Adsorbed protein mass [ng/cm²]
			Stearyl palmitate / Cholesterol [wt%]
		Gold	100/0	99/1	90/10	50/50	0/100
		487	278.1	416	192	193	209
		471.9	270	371	157	141	147
		460.9	276.4	271	258	270	261
		260.6	288.4	457	261	230	128
		249.6	293.1	97	202	290	266
		250	294	269	149	233	146
		380	295.7	222	298	222	96
		373.2	314.2	99	121	111	212
		357.1	315.8	70	192	220	332
		479	302.9	342	158	257	266
		647	286.2	105	210		319
		593	284.2	99			103
		516	379.6	340			71
		524	370.6				95
		577	367.1				26
		531	553				114
			607				25
			709				198
			719				42
			622
			587
			505
			566
			503
			770
			715
			543
			754

## Sheet: Extended Data Fig.3g
		Counts
		Untreated												Rinsed
		Cholesterol signal						Stearyl palmitate signal						Cholesterol signal						Stearyl palmitate signal
		Stearyl palmitate / Cholesterol [wt%]						Stearyl palmitate / Cholesterol [wt%]						Stearyl palmitate / Cholesterol [wt%]						Stearyl palmitate / Cholesterol [wt%]
		100/0	99/1	90/10	50/50	0/100		100/0	99/1	90/10	50/50	0/100		100/0	99/1	90/10	50/50	0/100		100/0	99/1	90/10	50/50	0/100
	Average	20528.5	90253.5	217302	4872452	4872277		4819296	4779767	4742813	508459	28644.2		19791	28027.4	98364.3	3209784	4702579		5102942	5013231	5003996	2876960	3717.51
	SD	2083.52	4260.93	14446	30095.5	7946.34		31199.6	25698	17231	58689	747		1605.86	2258.37	9244.21	38857.6	10675.5		11949	8879	15330	74095	35

## Sheet: Extended Data Fig.3h
		Interaction force [nN]											Interaction force [nN]
		Stearyl palmitate / Cholesterol [wt%]											Stearyl palmitate / Cholesterol [wt%]
		100/0			99/1			0/100					100/0			99/1			0/100
		Contact time [s]			Contact time [s]			Contact time [s]					Contact time [s]			Contact time [s]			Contact time [s]
		1s	5s	20s	1s	5s	20s	1s	5s	20s			1s	5s	20s	1s	5s	20s	1s	5s	20s
		13.8562	28.1794	2.99061	11.8138	8.8228	12.5515	4.11912	10.8763	6.16775		average	16.0595	15.2744	16.7234	10.1439	10.7434	13.4366	2.24596	7.47927	10.3961
		22.4233	10.8571	12.3739	2.41868	26.0642	17.7802	4.20541	12.7196	6.26301		SD	4.7681	6.80506	8.06117	6.9952	6.35398	9.45799	1.66082	3.49163	5.00436
		7.99643	11.938	11.9147	18.5707	9.42656	13.4062	4.51335	11.6318	9.34459
		15.1778	13.061	7.29169	8.21411	14.9456	13.4076	4.31942	12.5796	9.76102
		15.5659	12.6351	12.7917	9.92398	22.3328	9.92742	4.54889	13.0774	10.6327
		14.6645	6.87977	13.8385	14.3457	3.76816	7.97331	4.29285	12.9827	11.569
		14.9967	9.13363	14.5822	28.9327	15.9571	16.9595	4.17601	11.3243	11.3657
		27.921	12.5294	13.3674	18.4001	3.8878	7.9443	4.06465	11.0374	12.1874
		14.6384	13.0642	12.983	28.4589	9.56967	11.8151	0.154702	10.7191	11.0553
		15.2772	15.2485	12.8241	6.13497	16.7353	14.4762	0.278606	10.5533	12.0083
		14.1817	12.1121	6.64378	10.1326	4.18205	34.7454	3.70728	9.75181	12.516
		15.3462	13.6599	13.3066	10.5129	5.42338	11.285	0.0538947	10.7135	11.1501
		15.5693	14.0833	13.9982	12.2809	13.9455	6.67568	0.516299	9.83965	11.8603
		14.2569	14.3958	13.1376	23.5612	18.5727	13.4026	0.374083	9.53814	11.4946
		15.4762	13.5287	12.5881	26.8948	7.93192	18.8752	0.364854	11.6211	11.9799
		16.7757	13.6862	14.4479	5.23326	17.5176	13.2124	0.225881	8.28195	9.78211
		13.2073	14.6828	11.209	1.96126	5.62629	14.1464	4.73884	7.5346	11.2256
		10.1049	12.7862	8.39084	11.3396	3.9051	13.5507	4.73884	4.10133	13.0089
		9.55353	9.38204	27.7344	7.0273	16.3467	4.37952	4.79012	1.79851	9.72156
		18.3376	4.24156	11.3974	6.1418	2.4784	2.1402	4.95394	0.657667	11.6436
		13.9516	17.3211	13.5773	1.64149	8.06436	5.60544	5.47105	7.32937	11.0373
		16.0672	12.5237	17.7014	5.89865	5.06848	2.93979	4.41416	7.97545	10.3765
		12.5955	13.4721	27.903	10.8506	6.08902	13.6851	3.73928	6.48421	8.9414
		21.2791	10.9299	12.5939	5.60406	4.18032	8.7347	1.64741	3.81474	7.60323
		15.2922	16.6737	28.1742	4.61493	3.32424	5.35067	1.39277	9.38301	8.19758
		20.1484	13.384	15.1346	1.93704	5.88638	18.5985	2.07302	8.73216	7.90297
		7.54836	14.2639	28.2602	2.30389	12.2756	7.65841	2.68727	9.33334	10.5183
		14.277	11.9338	12.4555	7.77353	5.54459	3.11804	1.86069	6.07847	11.4267
		12.3181	7.15268	12.4513	8.85262	2.70774	5.68247	1.17021	7.7674	9.40558
		13.2594	12.276	28.7344	5.6891	19.9374	36.6435	1.47331	6.93048	11.7501
		16.1209	13.0821	14.5101	5.32028	6.76304	8.44966	2.42774	5.74041	10.8727
		14.3852	12.8949	28.9973	1.45235	22.3846	11.6465	1.67307	4.57292	12.8068
		29.9146	16.0023	12.9365	8.89255	8.84013	4.61021	1.21355	1.40661	2.47787
		15.6567	31.8104	30.8849	18.7906	8.17158	10.1113	1.8746	6.06015	6.84915
		14.5625	17.1344	10.8503	8.57522	10.0308	11.5485	1.57752	8.64837	8.62366
		30.5613	16.0417	16.7693	9.35183	14.7716	28.3033	2.84645	8.91302	7.1643
		15.4146	30.1244	16.0451	11.5609	10.7715	4.94428	1.2942	3.09949	12.7592
		14.3411	32.226	31.339	5.37594	15.3538	36.0849	1.25545	5.4484	40.8568
		14.9395	13.4329	14.0531	17.839	2.82629	9.89971	1.86967	6.33909	7.47031
		14.3457	14.6937	15.1711	15.1091	12.756	34.7414	0.255249	8.69899	6.7086
		15.5126	16.4705	15.0306	5.01844	15.6985	11.0171	1.22166	3.17995	10.143
		14.0224	16.3579	14.0416	9.95778	7.35916	36.9672	0.125356	6.36718	9.41316
		15.3259	32.5234	14.9833	14.1328	8.57245	16.4523	0.838173	0.121654	8.1977
		15.3863	15.5677	30.9483	7.5119	8.8286	5.15119	0.337679	8.7211	7.64585
		14.7787	16.2516	29.2303	1.54013	19.6225	8.04777	0.460256	1.61184	8.64366
		25.057	32.7335	30.8547	2.38155	24.663		1.40017	6.74867	11.5967
		23.0798	3.85421	0.51319	13.7433	5.38056		2.67326	6.2302	7.4168
		15.3871	15.9558	30.7678	12.8887	12.3712		2.75304	1.9286	7.47082
								1.19878
								0.984504
								0.967961
								1.27576
								1.24006
								5.21562
								1.48167

## Sheet: Sheet8
Filename	Adhesion [N]
StP_CH_0_100_sample1_1s-0000.jpk-force	4.11912e-09	4.11912
StP_CH_0_100_sample1_1s-0001.jpk-force	4.20541e-09	4.20541
StP_CH_0_100_sample1_1s-0002.jpk-force	4.51335e-09	4.51335
StP_CH_0_100_sample1_1s-0003.jpk-force	4.31942e-09	4.31942
StP_CH_0_100_sample1_1s-0004.jpk-force	4.54889e-09	4.54889
StP_CH_0_100_sample1_1s-0005.jpk-force	4.29285e-09	4.29285
StP_CH_0_100_sample1_1s-0006.jpk-force	4.17601e-09	4.17601
StP_CH_0_100_sample1_1s-0007.jpk-force	4.06465e-09	4.06465
StP_CH_0_100_sample1_1s-0008.jpk-force	1.54702e-10	0.154702
StP_CH_0_100_sample1_1s-0009.jpk-force	2.78606e-10	0.278606
StP_CH_0_100_sample1_1s-0010.jpk-force	3.70728e-09	3.70728
StP_CH_0_100_sample1_1s-0011.jpk-force	5.38947e-11	0.0538947
StP_CH_0_100_sample1_1s-0012.jpk-force	5.16299e-10	0.516299
StP_CH_0_100_sample1_1s-0013.jpk-force	3.74083e-10	0.374083
StP_CH_0_100_sample1_1s-0014.jpk-force	3.64854e-10	0.364854
StP_CH_0_100_sample1_1s-0015.jpk-force	2.25881e-10	0.225881
StP_CH_0_100_sample1_1s-0016.jpk-force	4.73884e-09	4.73884
StP_CH_0_100_sample1_1s-0017.jpk-force	4.73884e-09	4.73884
StP_CH_0_100_sample1_1s-0018.jpk-force	4.79012e-09	4.79012
StP_CH_0_100_sample1_1s-0019.jpk-force	4.95394e-09	4.95394
StP_CH_0_100_sample1_1s-0021.jpk-force	5.47105e-09	5.47105
StP_CH_0_100_sample1_1s-0022.jpk-force	4.41416e-09	4.41416
StP_CH_0_100_sample1_1s-0023.jpk-force	3.73928e-09	3.73928
StP_CH_0_100_sample1_5s-0016.jpk-force	4.47584e-09	4.47584
StP_CH_0_100_sample1_5s-0017.jpk-force	5.23439e-09	5.23439
StP_CH_0_100_sample1_5s-0018.jpk-force	4.78673e-09	4.78673
StP_CH_0_100_sample1_5s-0019.jpk-force	5.17678e-09	5.17678
StP_CH_0_100_sample1_5s-0020.jpk-force	5.38166e-09	5.38166
StP_CH_0_100_sample1_5s-0021.jpk-force	5.34266e-09	5.34266
StP_CH_0_100_sample1_5s-0022.jpk-force	4.6602e-09	4.6602
StP_CH_0_100_sample1_5s-0023.jpk-force	4.54216e-09	4.54216
StP_CH_0_100_sample1_5s-0024.jpk-force	4.41117e-09	4.41117
StP_CH_0_100_sample1_5s-0025.jpk-force	4.34293e-09	4.34293
StP_CH_0_100_sample1_5s-0026.jpk-force	4.01309e-09	4.01309
StP_CH_0_100_sample1_5s-0027.jpk-force	4.40886e-09	4.40886
StP_CH_0_100_sample1_5s-0028.jpk-force	4.04924e-09	4.04924
StP_CH_0_100_sample1_5s-0029.jpk-force	3.92516e-09	3.92516
StP_CH_0_100_sample1_5s-0030.jpk-force	4.78233e-09	4.78233
StP_CH_0_100_sample1_5s-0031.jpk-force	3.40821e-09	3.40821
StP_CH_0_100_sample1_20s-0000.jpk-force	2.53817e-09	2.53817
StP_CH_0_100_sample1_20s-0001.jpk-force	2.57737e-09	2.57737
StP_CH_0_100_sample1_20s-0002.jpk-force	3.84551e-09	3.84551
StP_CH_0_100_sample1_20s-0003.jpk-force	4.01688e-09	4.01688
StP_CH_0_100_sample1_20s-0004.jpk-force	4.37558e-09	4.37558
StP_CH_0_100_sample1_20s-0005.jpk-force	4.76091e-09	4.76091
StP_CH_0_100_sample1_20s-0006.jpk-force	4.67726e-09	4.67726
StP_CH_0_100_sample1_20s-0007.jpk-force	5.0154e-09	5.0154
StP_CH_0_100_sample1_20s-0008.jpk-force	4.54952e-09	4.54952
StP_CH_0_100_sample1_20s-0009.jpk-force	4.94167e-09	4.94167
StP_CH_0_100_sample1_20s-0010.jpk-force	5.15063e-09	5.15063
StP_CH_0_100_sample1_20s-0011.jpk-force	4.58853e-09	4.58853
StP_CH_0_100_sample1_20s-0012.jpk-force	4.88077e-09	4.88077
StP_CH_0_100_sample1_20s-0013.jpk-force	4.73029e-09	4.73029
StP_CH_0_100_sample1_20s-0014.jpk-force	4.92999e-09	4.92999
StP_CH_0_100_sample1_20s-0015.jpk-force	4.02556e-09	4.02556
StP_CH_0_100_sample2_1s-0032.jpk-force	1.64741e-09	1.64741
StP_CH_0_100_sample2_1s-0033.jpk-force	1.39277e-09	1.39277
StP_CH_0_100_sample2_1s-0034.jpk-force	2.07302e-09	2.07302
StP_CH_0_100_sample2_1s-0035.jpk-force	2.68727e-09	2.68727
StP_CH_0_100_sample2_1s-0036.jpk-force	1.86069e-09	1.86069
StP_CH_0_100_sample2_1s-0037.jpk-force	1.17021e-09	1.17021
StP_CH_0_100_sample2_1s-0038.jpk-force	1.47331e-09	1.47331
StP_CH_0_100_sample2_1s-0039.jpk-force	2.42774e-09	2.42774
StP_CH_0_100_sample2_1s-0040.jpk-force	1.67307e-09	1.67307
StP_CH_0_100_sample2_1s-0041.jpk-force	1.21355e-09	1.21355
StP_CH_0_100_sample2_1s-0042.jpk-force	1.8746e-09	1.8746
StP_CH_0_100_sample2_1s-0043.jpk-force	1.57752e-09	1.57752
StP_CH_0_100_sample2_1s-0044.jpk-force	2.84645e-09	2.84645
StP_CH_0_100_sample2_1s-0045.jpk-force	1.2942e-09	1.2942
StP_CH_0_100_sample2_1s-0046.jpk-force	1.25545e-09	1.25545
StP_CH_0_100_sample2_1s-0047.jpk-force	1.86967e-09	1.86967
StP_CH_0_100_sample2_5s-0016.jpk-force	3.10066e-09	3.10066
StP_CH_0_100_sample2_5s-0017.jpk-force	1.68779e-09	1.68779
StP_CH_0_100_sample2_5s-0018.jpk-force	7.40127e-10	0.740127
StP_CH_0_100_sample2_5s-0019.jpk-force	2.70645e-10	0.270645
StP_CH_0_100_sample2_5s-0020.jpk-force	3.0162e-09	3.0162
StP_CH_0_100_sample2_5s-0021.jpk-force	3.28208e-09	3.28208
StP_CH_0_100_sample2_5s-0022.jpk-force	2.6684e-09	2.6684
StP_CH_0_100_sample2_5s-0023.jpk-force	1.56985e-09	1.56985
StP_CH_0_100_sample2_5s-0024.jpk-force	3.86132e-09	3.86132
StP_CH_0_100_sample2_5s-0025.jpk-force	3.59348e-09	3.59348
StP_CH_0_100_sample2_5s-0026.jpk-force	3.84088e-09	3.84088
StP_CH_0_100_sample2_5s-0027.jpk-force	2.50143e-09	2.50143
StP_CH_0_100_sample2_5s-0028.jpk-force	3.19646e-09	3.19646
StP_CH_0_100_sample2_5s-0029.jpk-force	2.85205e-09	2.85205
StP_CH_0_100_sample2_5s-0030.jpk-force	2.36231e-09	2.36231
StP_CH_0_100_sample2_5s-0031.jpk-force	1.88186e-09	1.88186
StP_CH_0_100_sample2_20s-0000.jpk-force	4.61959e-09	4.61959
StP_CH_0_100_sample2_20s-0001.jpk-force	5.35345e-09	5.35345
StP_CH_0_100_sample2_20s-0002.jpk-force	4.00064e-09	4.00064
StP_CH_0_100_sample2_20s-0003.jpk-force	4.7916e-09	4.7916
StP_CH_0_100_sample2_20s-0004.jpk-force	4.54211e-09	4.54211
StP_CH_0_100_sample2_20s-0005.jpk-force	4.27017e-09	4.27017
StP_CH_0_100_sample2_20s-0006.jpk-force	3.67959e-09	3.67959
StP_CH_0_100_sample2_20s-0007.jpk-force	3.1289e-09	3.1289
StP_CH_0_100_sample2_20s-0008.jpk-force	3.37349e-09	3.37349
StP_CH_0_100_sample2_20s-0009.jpk-force	3.25225e-09	3.25225
StP_CH_0_100_sample2_20s-0010.jpk-force	4.32851e-09	4.32851
StP_CH_0_100_sample2_20s-0011.jpk-force	4.70234e-09	4.70234
StP_CH_0_100_sample2_20s-0012.jpk-force	3.87061e-09	3.87061
StP_CH_0_100_sample2_20s-0013.jpk-force	4.83543e-09	4.83543
StP_CH_0_100_sample2_20s-0014.jpk-force	4.47438e-09	4.47438
StP_CH_0_100_sample2_20s-0015.jpk-force	5.27029e-09	5.27029
StP_CH_0_100_sample3_1s-0032.jpk-force	2.55249e-10	0.255249
StP_CH_0_100_sample3_1s-0033.jpk-force	1.22166e-09	1.22166
StP_CH_0_100_sample3_1s-0034.jpk-force	1.25356e-10	0.125356
StP_CH_0_100_sample3_1s-0035.jpk-force	8.38173e-10	0.838173
StP_CH_0_100_sample3_1s-0036.jpk-force	3.37679e-10	0.337679
StP_CH_0_100_sample3_1s-0037.jpk-force	4.60256e-10	0.460256
StP_CH_0_100_sample3_1s-0038.jpk-force	1.40017e-09	1.40017
StP_CH_0_100_sample3_1s-0039.jpk-force	2.67326e-09	2.67326
StP_CH_0_100_sample3_1s-0040.jpk-force	2.75304e-09	2.75304
StP_CH_0_100_sample3_1s-0041.jpk-force	1.19878e-09	1.19878
StP_CH_0_100_sample3_1s-0042.jpk-force	9.84504e-10	0.984504
StP_CH_0_100_sample3_1s-0043.jpk-force	9.67961e-10	0.967961
StP_CH_0_100_sample3_1s-0044.jpk-force	1.27576e-09	1.27576
StP_CH_0_100_sample3_1s-0045.jpk-force	1.24006e-09	1.24006
StP_CH_0_100_sample3_1s-0046.jpk-force	5.21562e-09	5.21562
StP_CH_0_100_sample3_1s-0047.jpk-force	1.48167e-09	1.48167
StP_CH_0_100_sample3_5s-0016.jpk-force	5.7885e-10	0.57885
StP_CH_0_100_sample3_5s-0017.jpk-force	2.49389e-09	2.49389
StP_CH_0_100_sample3_5s-0018.jpk-force	3.559e-09	3.559
StP_CH_0_100_sample3_5s-0019.jpk-force	3.66791e-09	3.66791
StP_CH_0_100_sample3_5s-0020.jpk-force	1.27551e-09	1.27551
StP_CH_0_100_sample3_5s-0021.jpk-force	2.24214e-09	2.24214
StP_CH_0_100_sample3_5s-0022.jpk-force	2.60868e-09	2.60868
StP_CH_0_100_sample3_5s-0023.jpk-force	3.57983e-09	3.57983
StP_CH_0_100_sample3_5s-0024.jpk-force	1.30862e-09	1.30862
StP_CH_0_100_sample3_5s-0025.jpk-force	2.62024e-09	2.62024
StP_CH_0_100_sample3_5s-0026.jpk-force	5.00635e-11	0.0500635
StP_CH_0_100_sample3_5s-0027.jpk-force	3.58893e-09	3.58893
StP_CH_0_100_sample3_5s-0028.jpk-force	6.6331e-10	0.66331
StP_CH_0_100_sample3_5s-0029.jpk-force	2.77723e-09	2.77723
StP_CH_0_100_sample3_5s-0030.jpk-force	2.56387e-09	2.56387
StP_CH_0_100_sample3_5s-0031.jpk-force	7.93664e-10	0.793664
StP_CH_0_100_sample3_20s-0000.jpk-force	1.0197e-09	1.0197
StP_CH_0_100_sample3_20s-0001.jpk-force	2.81858e-09	2.81858
StP_CH_0_100_sample3_20s-0002.jpk-force	3.54883e-09	3.54883
StP_CH_0_100_sample3_20s-0003.jpk-force	2.94827e-09	2.94827
StP_CH_0_100_sample3_20s-0004.jpk-force	5.2507e-09	5.2507
StP_CH_0_100_sample3_20s-0005.jpk-force	1.68135e-08	16.8135
StP_CH_0_100_sample3_20s-0006.jpk-force	3.0742e-09	3.0742
StP_CH_0_100_sample3_20s-0007.jpk-force	2.76074e-09	2.76074
StP_CH_0_100_sample3_20s-0008.jpk-force	4.17409e-09	4.17409
StP_CH_0_100_sample3_20s-0009.jpk-force	3.87373e-09	3.87373
StP_CH_0_100_sample3_20s-0010.jpk-force	3.37354e-09	3.37354
StP_CH_0_100_sample3_20s-0011.jpk-force	3.14644e-09	3.14644
StP_CH_0_100_sample3_20s-0012.jpk-force	3.55706e-09	3.55706
StP_CH_0_100_sample3_20s-0013.jpk-force	4.77231e-09	4.77231
StP_CH_0_100_sample3_20s-0014.jpk-force	3.05218e-09	3.05218
StP_CH_0_100_sample3_20s-0015.jpk-force	3.07441e-09	3.07441
StP_CH_99_1_sample1_1s-0000.jpk-force	4.21923e-09	4.21923
StP_CH_99_1_sample1_1s-0001.jpk-force	8.63813e-10	0.863813
StP_CH_99_1_sample1_1s-0002.jpk-force	6.63239e-09	6.63239
StP_CH_99_1_sample1_1s-0003.jpk-force	2.93361e-09	2.93361
StP_CH_99_1_sample1_1s-0004.jpk-force	3.54428e-09	3.54428
StP_CH_99_1_sample1_1s-0005.jpk-force	5.12348e-09	5.12348
StP_CH_99_1_sample1_1s-0006.jpk-force	1.03331e-08	10.3331
StP_CH_99_1_sample1_1s-0007.jpk-force	6.57145e-09	6.57145
StP_CH_99_1_sample1_1s-0008.jpk-force	1.01639e-08	10.1639
StP_CH_99_1_sample1_1s-0009.jpk-force	2.19106e-09	2.19106
StP_CH_99_1_sample1_1s-0010.jpk-force	3.61878e-09	3.61878
StP_CH_99_1_sample1_1s-0011.jpk-force	3.75461e-09	3.75461
StP_CH_99_1_sample1_1s-0012.jpk-force	4.38605e-09	4.38605
StP_CH_99_1_sample1_1s-0013.jpk-force	8.41471e-09	8.41471
StP_CH_99_1_sample1_1s-0014.jpk-force	9.60529e-09	9.60529
StP_CH_99_1_sample1_1s-0015.jpk-force	1.86902e-09	1.86902
StP_CH_99_1_sample1_5s-0016.jpk-force	1.3151e-08	13.151
StP_CH_99_1_sample1_5s-0017.jpk-force	9.30865e-09	9.30865
StP_CH_99_1_sample1_5s-0018.jpk-force	3.36663e-09	3.36663
StP_CH_99_1_sample1_5s-0019.jpk-force	5.33771e-09	5.33771
StP_CH_99_1_sample1_5s-0020.jpk-force	7.976e-09	7.976
StP_CH_99_1_sample1_5s-0021.jpk-force	1.34577e-09	1.34577
StP_CH_99_1_sample1_5s-0022.jpk-force	5.69898e-09	5.69898
StP_CH_99_1_sample1_5s-0023.jpk-force	2.13885e-08	21.3885
StP_CH_99_1_sample1_5s-0024.jpk-force	3.41774e-09	3.41774
StP_CH_99_1_sample1_5s-0025.jpk-force	9.9769e-09	9.9769
StP_CH_99_1_sample1_5s-0026.jpk-force	1.49359e-09	1.49359
StP_CH_99_1_sample1_5s-0027.jpk-force	1.93692e-09	1.93692
StP_CH_99_1_sample1_5s-0028.jpk-force	4.98055e-09	4.98055
StP_CH_99_1_sample1_5s-0029.jpk-force	6.63311e-09	6.63311
StP_CH_99_1_sample1_5s-0030.jpk-force	2.83283e-09	2.83283
StP_CH_99_1_sample1_5s-0031.jpk-force	1.62563e-08	16.2563
StP_CH_99_1_sample1_20s-0032.jpk-force	1.5009e-09	1.5009
StP_CH_99_1_sample1_20s-0033.jpk-force	4.57658e-09	4.57658
StP_CH_99_1_sample1_20s-0034.jpk-force	7.88598e-09	7.88598
StP_CH_99_1_sample1_20s-0035.jpk-force	7.88685e-09	7.88685
StP_CH_99_1_sample1_20s-0036.jpk-force	5.83966e-09	5.83966
StP_CH_99_1_sample1_20s-0037.jpk-force	4.69018e-09	4.69018
StP_CH_99_1_sample1_20s-0038.jpk-force	9.97618e-09	9.97618
StP_CH_99_1_sample1_20s-0039.jpk-force	4.67312e-09	4.67312
StP_CH_99_1_sample1_20s-0040.jpk-force	6.95004e-09	6.95004
StP_CH_99_1_sample1_20s-0041.jpk-force	8.51544e-09	8.51544
StP_CH_99_1_sample1_20s-0042.jpk-force	2.04385e-08	20.4385
StP_CH_99_1_sample1_20s-0043.jpk-force	6.63825e-09	6.63825
StP_CH_99_1_sample1_20s-0044.jpk-force	3.92687e-09	3.92687
StP_CH_99_1_sample1_20s-0045.jpk-force	1.96486e-08	19.6486
StP_CH_99_1_sample1_20s-0046.jpk-force	1.69854e-08	16.9854
StP_CH_99_1_sample2_1s-0000.jpk-force	7.00451e-10	0.700451
StP_CH_99_1_sample2_1s-0001.jpk-force	4.04986e-09	4.04986
StP_CH_99_1_sample2_1s-0002.jpk-force	2.50975e-09	2.50975
StP_CH_99_1_sample2_1s-0003.jpk-force	2.1935e-09	2.1935
StP_CH_99_1_sample2_1s-0004.jpk-force	5.86246e-10	0.586246
StP_CH_99_1_sample2_1s-0005.jpk-force	2.10666e-09	2.10666
StP_CH_99_1_sample2_1s-0006.jpk-force	3.87522e-09	3.87522
StP_CH_99_1_sample2_1s-0007.jpk-force	2.00145e-09	2.00145
StP_CH_99_1_sample2_1s-0008.jpk-force	1.64819e-09	1.64819
StP_CH_99_1_sample2_1s-0009.jpk-force	6.91801e-10	0.691801
StP_CH_99_1_sample2_1s-0010.jpk-force	8.22818e-10	0.822818
StP_CH_99_1_sample2_1s-0011.jpk-force	2.77626e-09	2.77626
StP_CH_99_1_sample2_1s-0012.jpk-force	3.16165e-09	3.16165
StP_CH_99_1_sample2_1s-0013.jpk-force	2.03182e-09	2.03182
StP_CH_99_1_sample2_1s-0014.jpk-force	1.9001e-09	1.9001
StP_CH_99_1_sample2_1s-0015.jpk-force	5.18698e-10	0.518698
StP_CH_99_1_sample2_5s-0016.jpk-force	2.00939e-09	2.00939
StP_CH_99_1_sample2_5s-0017.jpk-force	1.39468e-09	1.39468
StP_CH_99_1_sample2_5s-0018.jpk-force	5.8381e-09	5.8381
StP_CH_99_1_sample2_5s-0019.jpk-force	8.85143e-10	0.885143
StP_CH_99_1_sample2_5s-0020.jpk-force	2.88013e-09	2.88013
StP_CH_99_1_sample2_5s-0021.jpk-force	1.81017e-09	1.81017
StP_CH_99_1_sample2_5s-0022.jpk-force	2.17465e-09	2.17465
StP_CH_99_1_sample2_5s-0023.jpk-force	1.49297e-09	1.49297
StP_CH_99_1_sample2_5s-0024.jpk-force	1.18723e-09	1.18723
StP_CH_99_1_sample2_5s-0025.jpk-force	2.10228e-09	2.10228
StP_CH_99_1_sample2_5s-0026.jpk-force	4.38414e-09	4.38414
StP_CH_99_1_sample2_5s-0027.jpk-force	1.98021e-09	1.98021
StP_CH_99_1_sample2_5s-0028.jpk-force	9.67049e-10	0.967049
StP_CH_99_1_sample2_5s-0029.jpk-force	7.12051e-09	7.12051
StP_CH_99_1_sample2_5s-0030.jpk-force	2.41537e-09	2.41537
StP_CH_99_1_sample2_5s-0031.jpk-force	1.19945e-08	11.9945
StP_CH_99_1_sample2_20s-0032.jpk-force	1.88966e-09	1.88966
StP_CH_99_1_sample2_20s-0033.jpk-force	2.43906e-09	2.43906
StP_CH_99_1_sample2_20s-0034.jpk-force	2.08864e-09	2.08864
StP_CH_99_1_sample2_20s-0035.jpk-force	2.57619e-09	2.57619
StP_CH_99_1_sample2_20s-0036.jpk-force	1.25894e-09	1.25894
StP_CH_99_1_sample2_20s-0037.jpk-force	3.29732e-09	3.29732
StP_CH_99_1_sample2_20s-0038.jpk-force	1.72929e-09	1.72929
StP_CH_99_1_sample2_20s-0039.jpk-force	8.05003e-09	8.05003
StP_CH_99_1_sample2_20s-0040.jpk-force	5.13806e-09	5.13806
StP_CH_99_1_sample2_20s-0041.jpk-force	3.14745e-09	3.14745
StP_CH_99_1_sample2_20s-0042.jpk-force	1.09403e-08	10.9403
StP_CH_99_1_sample2_20s-0043.jpk-force	4.50495e-09	4.50495
StP_CH_99_1_sample2_20s-0044.jpk-force	1.83414e-09	1.83414
StP_CH_99_1_sample2_20s-0045.jpk-force	3.34263e-09	3.34263
StP_CH_99_1_sample3_1s-0032.jpk-force	3.17591e-09	3.17591
StP_CH_99_1_sample3_1s-0033.jpk-force	6.71094e-09	6.71094
StP_CH_99_1_sample3_1s-0034.jpk-force	3.06258e-09	3.06258
StP_CH_99_1_sample3_1s-0035.jpk-force	3.33994e-09	3.33994
StP_CH_99_1_sample3_1s-0036.jpk-force	4.12889e-09	4.12889
StP_CH_99_1_sample3_1s-0037.jpk-force	1.91998e-09	1.91998
StP_CH_99_1_sample3_1s-0038.jpk-force	6.37108e-09	6.37108
StP_CH_99_1_sample3_1s-0039.jpk-force	5.39611e-09	5.39611
StP_CH_99_1_sample3_1s-0040.jpk-force	1.7923e-09	1.7923
StP_CH_99_1_sample3_1s-0041.jpk-force	3.55635e-09	3.55635
StP_CH_99_1_sample3_1s-0042.jpk-force	5.04744e-09	5.04744
StP_CH_99_1_sample3_1s-0043.jpk-force	2.68282e-09	2.68282
StP_CH_99_1_sample3_1s-0044.jpk-force	5.50048e-10	0.550048
StP_CH_99_1_sample3_1s-0045.jpk-force	8.50555e-10	0.850555
StP_CH_99_1_sample3_1s-0046.jpk-force	4.90832e-09	4.90832
StP_CH_99_1_sample3_1s-0047.jpk-force	4.60309e-09	4.60309
StP_CH_99_1_sample3_5s-0016.jpk-force	3.15719e-09	3.15719
StP_CH_99_1_sample3_5s-0017.jpk-force	2.91842e-09	2.91842
StP_CH_99_1_sample3_5s-0018.jpk-force	3.58244e-09	3.58244
StP_CH_99_1_sample3_5s-0019.jpk-force	5.27558e-09	5.27558
StP_CH_99_1_sample3_5s-0020.jpk-force	3.84698e-09	3.84698
StP_CH_99_1_sample3_5s-0021.jpk-force	1.04835e-08	10.4835
StP_CH_99_1_sample3_5s-0022.jpk-force	1.00939e-09	1.00939
StP_CH_99_1_sample3_5s-0023.jpk-force	2.15557e-08	21.5557
StP_CH_99_1_sample3_5s-0024.jpk-force	5.60661e-09	5.60661
StP_CH_99_1_sample3_5s-0025.jpk-force	2.62827e-09	2.62827
StP_CH_99_1_sample3_5s-0026.jpk-force	3.06159e-09	3.06159
StP_CH_99_1_sample3_5s-0027.jpk-force	3.15307e-09	3.15307
StP_CH_99_1_sample3_5s-0028.jpk-force	7.00805e-09	7.00805
StP_CH_99_1_sample3_5s-0029.jpk-force	8.80823e-09	8.80823
StP_CH_99_1_sample3_5s-0030.jpk-force	1.92163e-09	1.92163
StP_CH_99_1_sample3_5s-0031.jpk-force	4.41828e-09	4.41828
StP_CH_99_1_sample3_20s-0000.jpk-force	2.1555e-08	21.555
StP_CH_99_1_sample3_20s-0001.jpk-force	4.97039e-09	4.97039
StP_CH_99_1_sample3_20s-0002.jpk-force	6.85088e-09	6.85088
StP_CH_99_1_sample3_20s-0003.jpk-force	2.71189e-09	2.71189
StP_CH_99_1_sample3_20s-0004.jpk-force	5.94782e-09	5.94782
StP_CH_99_1_sample3_20s-0005.jpk-force	6.79324e-09	6.79324
StP_CH_99_1_sample3_20s-0006.jpk-force	1.6649e-08	16.649
StP_CH_99_1_sample3_20s-0007.jpk-force	2.9084e-09	2.9084
StP_CH_99_1_sample3_20s-0008.jpk-force	2.12264e-08	21.2264
StP_CH_99_1_sample3_20s-0009.jpk-force	5.82336e-09	5.82336
StP_CH_99_1_sample3_20s-0010.jpk-force	2.04361e-08	20.4361
StP_CH_99_1_sample3_20s-0011.jpk-force	6.48065e-09	6.48065
StP_CH_99_1_sample3_20s-0012.jpk-force	2.17454e-08	21.7454
StP_CH_99_1_sample3_20s-0013.jpk-force	9.67785e-09	9.67785
StP_CH_99_1_sample3_20s-0014.jpk-force	3.03011e-09	3.03011
StP_CH_99_1_sample3_20s-0015.jpk-force	4.73398e-09	4.73398
StP_CH_100_0_sample1_1s-2020.05.08-05.55.29.738.jpk-force	1.38562e-08	13.8562
StP_CH_100_0_sample1_1s-2020.05.08-05.55.33.746.jpk-force	2.24233e-08	22.4233
StP_CH_100_0_sample1_1s-2020.05.08-05.55.37.724.jpk-force	7.99643e-09	7.99643
StP_CH_100_0_sample1_1s-2020.05.08-05.55.41.722.jpk-force	1.51778e-08	15.1778
StP_CH_100_0_sample1_1s-2020.05.08-05.55.45.757.jpk-force	1.55659e-08	15.5659
StP_CH_100_0_sample1_1s-2020.05.08-05.55.49.797.jpk-force	1.46645e-08	14.6645
StP_CH_100_0_sample1_1s-2020.05.08-05.55.53.842.jpk-force	1.49967e-08	14.9967
StP_CH_100_0_sample1_1s-2020.05.08-05.55.57.924.jpk-force	2.7921e-08	27.921
StP_CH_100_0_sample1_1s-2020.05.08-05.56.01.954.jpk-force	1.46384e-08	14.6384
StP_CH_100_0_sample1_1s-2020.05.08-05.56.05.910.jpk-force	1.52772e-08	15.2772
StP_CH_100_0_sample1_1s-2020.05.08-05.56.09.917.jpk-force	1.41817e-08	14.1817
StP_CH_100_0_sample1_1s-2020.05.08-05.56.13.915.jpk-force	1.53462e-08	15.3462
StP_CH_100_0_sample1_1s-2020.05.08-05.56.17.931.jpk-force	1.55693e-08	15.5693
StP_CH_100_0_sample1_1s-2020.05.08-05.56.21.992.jpk-force	1.42569e-08	14.2569
StP_CH_100_0_sample1_1s-2020.05.08-05.56.26.041.jpk-force	1.54762e-08	15.4762
StP_CH_100_0_sample1_1s-2020.05.08-05.56.30.090.jpk-force	1.67757e-08	16.7757
StP_CH_100_0_sample1_5s-0000.jpk-force	2.81794e-08	28.1794
StP_CH_100_0_sample1_5s-0001.jpk-force	1.08571e-08	10.8571
StP_CH_100_0_sample1_5s-0002.jpk-force	1.1938e-08	11.938
StP_CH_100_0_sample1_5s-0003.jpk-force	1.3061e-08	13.061
StP_CH_100_0_sample1_5s-0004.jpk-force	1.26351e-08	12.6351
StP_CH_100_0_sample1_5s-0005.jpk-force	6.87977e-09	6.87977
StP_CH_100_0_sample1_5s-0006.jpk-force	9.13363e-09	9.13363
StP_CH_100_0_sample1_5s-0007.jpk-force	1.25294e-08	12.5294
StP_CH_100_0_sample1_5s-0008.jpk-force	1.30642e-08	13.0642
StP_CH_100_0_sample1_5s-0009.jpk-force	1.52485e-08	15.2485
StP_CH_100_0_sample1_5s-0010.jpk-force	1.21121e-08	12.1121
StP_CH_100_0_sample1_5s-0011.jpk-force	1.36599e-08	13.6599
StP_CH_100_0_sample1_5s-0012.jpk-force	1.40833e-08	14.0833
StP_CH_100_0_sample1_5s-0013.jpk-force	1.43958e-08	14.3958
StP_CH_100_0_sample1_5s-0014.jpk-force	1.35287e-08	13.5287
StP_CH_100_0_sample1_5s-0015.jpk-force	1.36862e-08	13.6862
StP_CH_100_0_sample1_20s-0000.jpk-force	2.99061e-09	2.99061
StP_CH_100_0_sample1_20s-0001.jpk-force	2.03739e-08	20.3739
StP_CH_100_0_sample1_20s-0002.jpk-force	1.19147e-08	11.9147
StP_CH_100_0_sample1_20s-0003.jpk-force	7.29169e-09	7.29169
StP_CH_100_0_sample1_20s-0004.jpk-force	1.27917e-08	12.7917
StP_CH_100_0_sample1_20s-0005.jpk-force	1.38385e-08	13.8385
StP_CH_100_0_sample1_20s-0006.jpk-force	1.45822e-08	14.5822
StP_CH_100_0_sample1_20s-0007.jpk-force	1.33674e-08	13.3674
StP_CH_100_0_sample1_20s-0008.jpk-force	1.2983e-08	12.983
StP_CH_100_0_sample1_20s-0009.jpk-force	1.28241e-08	12.8241
StP_CH_100_0_sample1_20s-0010.jpk-force	6.64378e-09	6.64378
StP_CH_100_0_sample1_20s-0011.jpk-force	1.33066e-08	13.3066
StP_CH_100_0_sample1_20s-0012.jpk-force	1.39982e-08	13.9982
StP_CH_100_0_sample1_20s-0013.jpk-force	1.31376e-08	13.1376
StP_CH_100_0_sample1_20s-0014.jpk-force	1.25881e-08	12.5881
StP_CH_100_0_sample1_20s-0015.jpk-force	1.44479e-08	14.4479
StP_CH_100_0_sample2_1s-0016.jpk-force	1.32073e-08	13.2073
StP_CH_100_0_sample2_1s-0017.jpk-force	1.01049e-08	10.1049
StP_CH_100_0_sample2_1s-0018.jpk-force	9.55353e-09	9.55353
StP_CH_100_0_sample2_1s-0019.jpk-force	1.83376e-08	18.3376
StP_CH_100_0_sample2_1s-0020.jpk-force	1.39516e-08	13.9516
StP_CH_100_0_sample2_1s-0021.jpk-force	1.60672e-08	16.0672
StP_CH_100_0_sample2_1s-0022.jpk-force	1.25955e-08	12.5955
StP_CH_100_0_sample2_1s-0023.jpk-force	2.12791e-08	21.2791
StP_CH_100_0_sample2_1s-0024.jpk-force	1.52922e-08	15.2922
StP_CH_100_0_sample2_1s-0025.jpk-force	2.01484e-08	20.1484
StP_CH_100_0_sample2_1s-0026.jpk-force	7.54836e-09	7.54836
StP_CH_100_0_sample2_1s-0027.jpk-force	1.4277e-08	14.277
StP_CH_100_0_sample2_1s-0028.jpk-force	1.23181e-08	12.3181
StP_CH_100_0_sample2_1s-0029.jpk-force	1.32594e-08	13.2594
StP_CH_100_0_sample2_1s-0030.jpk-force	1.61209e-08	16.1209
StP_CH_100_0_sample2_1s-0031.jpk-force	1.43852e-08	14.3852
StP_CH_100_0_sample2_5s-0000.jpk-force	1.46828e-08	14.6828
StP_CH_100_0_sample2_5s-0001.jpk-force	1.27862e-08	12.7862
StP_CH_100_0_sample2_5s-0002.jpk-force	9.38204e-09	9.38204
StP_CH_100_0_sample2_5s-0003.jpk-force	4.24156e-09	4.24156
StP_CH_100_0_sample2_5s-0004.jpk-force	1.73211e-08	17.3211
StP_CH_100_0_sample2_5s-0005.jpk-force	1.25237e-08	12.5237
StP_CH_100_0_sample2_5s-0006.jpk-force	1.34721e-08	13.4721
StP_CH_100_0_sample2_5s-0007.jpk-force	1.09299e-08	10.9299
StP_CH_100_0_sample2_5s-0008.jpk-force	1.66737e-08	16.6737
StP_CH_100_0_sample2_5s-0009.jpk-force	1.3384e-08	13.384
StP_CH_100_0_sample2_5s-0010.jpk-force	1.42639e-08	14.2639
StP_CH_100_0_sample2_5s-0011.jpk-force	1.19338e-08	11.9338
StP_CH_100_0_sample2_5s-0012.jpk-force	7.15268e-09	7.15268
StP_CH_100_0_sample2_5s-0013.jpk-force	1.2276e-08	12.276
StP_CH_100_0_sample2_5s-0014.jpk-force	1.30821e-08	13.0821
StP_CH_100_0_sample2_5s-0015.jpk-force	1.28949e-08	12.8949
StP_CH_100_0_sample2_20s-0000.jpk-force	1.1209e-08	11.209
StP_CH_100_0_sample2_20s-0001.jpk-force	8.39084e-09	8.39084
StP_CH_100_0_sample2_20s-0002.jpk-force	2.77344e-08	27.7344
StP_CH_100_0_sample2_20s-0003.jpk-force	1.13974e-08	11.3974
StP_CH_100_0_sample2_20s-0004.jpk-force	1.35773e-08	13.5773
StP_CH_100_0_sample2_20s-0005.jpk-force	2.77014e-08	27.7014
StP_CH_100_0_sample2_20s-0006.jpk-force	2.7903e-08	27.903
StP_CH_100_0_sample2_20s-0007.jpk-force	1.25939e-08	12.5939
StP_CH_100_0_sample2_20s-0008.jpk-force	2.81742e-08	28.1742
StP_CH_100_0_sample2_20s-0009.jpk-force	1.51346e-08	15.1346
StP_CH_100_0_sample2_20s-0010.jpk-force	2.82602e-08	28.2602
StP_CH_100_0_sample2_20s-0011.jpk-force	1.24555e-08	12.4555
StP_CH_100_0_sample2_20s-0012.jpk-force	1.24513e-08	12.4513
StP_CH_100_0_sample2_20s-0013.jpk-force	2.87344e-08	28.7344
StP_CH_100_0_sample2_20s-0014.jpk-force	1.45101e-08	14.5101
StP_CH_100_0_sample2_20s-0015.jpk-force	2.89973e-08	28.9973
StP_CH_100_0_sample3_1s-0016.jpk-force	2.99146e-08	29.9146
StP_CH_100_0_sample3_1s-0017.jpk-force	1.56567e-08	15.6567
StP_CH_100_0_sample3_1s-0018.jpk-force	1.45625e-08	14.5625
StP_CH_100_0_sample3_1s-0019.jpk-force	3.05613e-08	30.5613
StP_CH_100_0_sample3_1s-0020.jpk-force	1.54146e-08	15.4146
StP_CH_100_0_sample3_1s-0021.jpk-force	1.43411e-08	14.3411
StP_CH_100_0_sample3_1s-0022.jpk-force	1.49395e-08	14.9395
StP_CH_100_0_sample3_1s-0023.jpk-force	1.43457e-08	14.3457
StP_CH_100_0_sample3_1s-0024.jpk-force	1.55126e-08	15.5126
StP_CH_100_0_sample3_1s-0025.jpk-force	1.40224e-08	14.0224
StP_CH_100_0_sample3_1s-0026.jpk-force	1.53259e-08	15.3259
StP_CH_100_0_sample3_1s-0027.jpk-force	1.53863e-08	15.3863
StP_CH_100_0_sample3_1s-0028.jpk-force	1.47787e-08	14.7787
StP_CH_100_0_sample3_1s-0029.jpk-force	2.5057e-08	25.057
StP_CH_100_0_sample3_1s-0030.jpk-force	2.30798e-08	23.0798
StP_CH_100_0_sample3_1s-0031.jpk-force	1.53871e-08	15.3871
StP_CH_100_0_sample3_5s-0032.jpk-force	1.60023e-08	16.0023
StP_CH_100_0_sample3_5s-0033.jpk-force	3.18104e-08	31.8104
StP_CH_100_0_sample3_5s-0034.jpk-force	1.71344e-08	17.1344
StP_CH_100_0_sample3_5s-0035.jpk-force	1.60417e-08	16.0417
StP_CH_100_0_sample3_5s-0036.jpk-force	3.01244e-08	30.1244
StP_CH_100_0_sample3_5s-0037.jpk-force	3.2226e-08	32.226
StP_CH_100_0_sample3_5s-0038.jpk-force	1.34329e-08	13.4329
StP_CH_100_0_sample3_5s-0039.jpk-force	1.46937e-08	14.6937
StP_CH_100_0_sample3_5s-0040.jpk-force	1.64705e-08	16.4705
StP_CH_100_0_sample3_5s-0041.jpk-force	1.63579e-08	16.3579
StP_CH_100_0_sample3_5s-0042.jpk-force	3.25234e-08	32.5234
StP_CH_100_0_sample3_5s-0043.jpk-force	1.55677e-08	15.5677
StP_CH_100_0_sample3_5s-0044.jpk-force	1.62516e-08	16.2516
StP_CH_100_0_sample3_5s-0045.jpk-force	3.27335e-08	32.7335
StP_CH_100_0_sample3_5s-0046.jpk-force	3.85421e-09	3.85421
StP_CH_100_0_sample3_5s-0047.jpk-force	1.59558e-08	15.9558
StP_CH_100_0_sample3_20s-0000.jpk-force	1.29365e-08	12.9365
StP_CH_100_0_sample3_20s-0001.jpk-force	3.08849e-08	30.8849
StP_CH_100_0_sample3_20s-0002.jpk-force	1.08503e-08	10.8503
StP_CH_100_0_sample3_20s-0003.jpk-force	1.67693e-08	16.7693
StP_CH_100_0_sample3_20s-0004.jpk-force	1.60451e-08	16.0451
StP_CH_100_0_sample3_20s-0005.jpk-force	3.1339e-08	31.339
StP_CH_100_0_sample3_20s-0006.jpk-force	1.40531e-08	14.0531
StP_CH_100_0_sample3_20s-0007.jpk-force	1.51711e-08	15.1711
StP_CH_100_0_sample3_20s-0008.jpk-force	1.50306e-08	15.0306
StP_CH_100_0_sample3_20s-0009.jpk-force	1.40416e-08	14.0416
StP_CH_100_0_sample3_20s-0010.jpk-force	1.49833e-08	14.9833
StP_CH_100_0_sample3_20s-0011.jpk-force	3.09483e-08	30.9483
StP_CH_100_0_sample3_20s-0012.jpk-force	2.92303e-08	29.2303
StP_CH_100_0_sample3_20s-0013.jpk-force	3.08547e-08	30.8547
StP_CH_100_0_sample3_20s-0014.jpk-force	5.1319e-10	0.51319
StP_CH_100_0_sample3_20s-0015.jpk-force	3.07678e-08	30.7678
