# Supplementary material for: Entropic repulsion of cholesterol-containing layers counteracts bioadhesion
Source: Nature. 2023 Jun 21;618(7966):733–9. doi: 10.1038/s41586-023-06033-4 (PMC10284698; doi:10.1038/s41586-023-06033-4)
Supplement: Supplementary file 12 — Source Data Extended Data Fig. 4 [file 41586_2023_6033_MOESM12_ESM.xlsx]

## Sheet: Extended Data Fig.4a
			Contact angle [°]
			adv		rec(- resting)		rec(+ resting)
			average	SD	average	SD	average	SD
		SiO2	41	3	1	1	1	1
		Cholesterol	93	2	81	2	1	1
		Palmitic acid	102	3	88	3	82	5
		Stearic acid	107	9	74	9	74	5
		Stearyl palmitate	125	5	85	5	83	5

## Sheet: Extended Data Fig.4b
			Contact angle [°]
			adv		rec(- resting)		rec(+ resting)
			average	SD	average	SD	average	SD
		Gold	77	2	41	2	40	3
		Thiocholesterol	106	2	81	4	80	3
		Thiocholenic acid	70	2	35	1	34	2
		Hexadecanethiol	110	1	94	1	91	3
		Octadecanethiol	111	2	90	2	91	2
		Octadecenethiol	108	2	93	2	94	3
		Thiohexyl hexanoate	86	9	49	9	49	5

## Sheet: Extended Data Fig.4c
			Contact angle [°]
			adv		rec(- resting)		rec(+ resting)
			average	SD	average	SD	average	SD
	Stearyl palmitate / Cholesterol [wt%]	100/0	123	3	74	1	74	1
		99/1	122	2	81	5	81	5
		90/10	124	3	84	3	1	1
		50/50	104	4	92	3	1	1
		0/100	93	2	81	2	1	1

## Sheet: Extended Data Fig.4d
			Contact angle [°]
			average	SD
		adv1	90.95	1.01341
		rec2	1	0
		adv2	92.3833	2.58102
		rec2	1	0
		adv3	91.4	1.89209
		rec3	1	0
		adv4	93.6	1.60125
		rec4	1	0
