# Supplementary material for: Entropic repulsion of cholesterol-containing layers counteracts bioadhesion
Source: Nature. 2023 Jun 21;618(7966):733–9. doi: 10.1038/s41586-023-06033-4 (PMC10284698; doi:10.1038/s41586-023-06033-4)
Supplement: Supplementary file 13 — Source Data Extended Data Fig. 6 [file 41586_2023_6033_MOESM13_ESM.xlsx]

## Sheet: Extended Data Fig.6d
										Angles between the vector connecting the C3 and C17 atoms on cholesterol and stigmasterol and the z-axis for interfacial molecules as a function of simulation time for one representative simulation trajectory [°]
			Cholesterol														Cholesterol
			10% rotated molecules														30% rotated molecules
			# Molecule														# Molecule
		Time [µs]	1	2	3	4	5	6	7	8	9	10	11	12	13		1	2	3	4	5	6	7	8	9	10	11	12	13	14	15	16	17	18	19	20	21	22	23	24	25	26	27	28	29	30	31	32	33
		0	161.838	159.997	154.151	153.549	137.656	144.824	162.294	134.371	161.208	129.674	145.448	144.036	175.216		150.016	172.589	158.695	162.146	150.128	159.744	146.124	168.607	161.095	158.305	164.255	148.396	137.54	172.463	157.392	162.848	164.13	155.203	138.494	163.588	145.207	141.389	152.919	133.031	156.95	147.095	173.228	157.974	174.506	144.234	136.333	145.002	165.488
		0.01	141.903	171.184	160.211	165.819	159.125	161.558	163.894	154.206	161.805	74.928	152.879	166.118	150.794		141.529	167.51	138.343	155.877	166.552	169.158	157.907	136.069	145.726	163.461	129.368	162.652	138.444	173.558	171.431	156.732	160.189	155.516	85.653	164.249	153.331	170.707	160.948	148.175	155.094	167.326	155.599	148.022	158.212	152.802	162.129	155.632	155.224
		0.02	158.483	175.429	176.427	150.047	167.227	162.041	162.96	146.835	164.232	62.317	156.722	155.854	126.204		138.548	167.09	140.917	164.448	167.39	161.211	168.426	155.931	133.154	149.417	138.806	152.418	121.613	145.615	140.236	160.49	150.938	167.467	125.005	155.933	153.453	160.378	163.412	166.107	160.377	150.866	160.177	148.706	165.368	158.001	161.948	153.698	155.681
		0.03	148.031	154.95	164.183	172.462	173.147	164.571	156.628	156.158	167.838	54.682	170.588	171.494	155.483		121.376	155.04	149.541	150.057	162.353	165.617	165.749	146.759	148.719	153.128	131.973	167.162	131.355	165.494	147.488	148.203	157.054	166.375	131.075	174.471	163.841	152.264	160.297	152.6	157.329	162.079	161.961	145.626	154.084	160.016	174.496	156.917	157.642
		0.04	166.499	162.03	154.086	151.627	173.955	163.923	142.605	130.834	137.892	46.732	152.143	168.565	119.327		136.219	124.287	134.521	140.622	160.932	147.995	162.49	133.138	140.153	163.705	155.554	150.304	143.036	158.147	149.172	166.141	164.522	175.678	114.376	175.242	164.701	167.42	169.413	164.03	145.359	146.193	170.851	162.425	148.695	163.315	162.697	162.983	171.422
		0.05	144.754	138.644	163.626	167.356	172.92	118.103	150.447	91.104	170.817	11.362	139.049	144.967	168.315		132.529	160.243	131.797	151.109	163.069	105.043	161.402	164.858	149.614	158.132	136.063	163.592	145.431	151.646	141.621	170.786	163.847	162.222	126.108	164.22	156.267	164.958	165.915	155.05	149.462	144.431	177.979	171.619	149.307	176.784	172.165	167.121	145.632
		0.06	155.025	153.269	163.429	165.006	172.236	52.246	142.617	102.197	128.898	0.213	164.283	173.145	122.78		144.11	148.508	159.218	152.254	159.939	146.552	166.292	164.754	136.95	155.592	112.681	157.738	130.104	143.603	143.294	167.722	150.504	142.757	120.129	161.259	141.112	166.989	163.731	169.057	139.529	138.785	172.882	170.201	147.471	161.669	169.477	168.684	139.177
		0.07	141.004	158.31	159.761	146.006	163.612	57.503	171.998	106.196	158.596	15.89	172.743	164.975	140.925		128.573	152.453	150.771	139.449	140.757	145.474	171.548	143.576	145.647	142.976	118.513	153.868	116.658	159.093	171.586	176.484	146.063	144.607	124.377	163.793	161.329	159.825	139.889	176.332	160.783	133.51	172.18	158.712	170.798	167.489	167.481	168.672	145.573
		0.08	170.168	156.599	172.105	163.802	158.868	53.919	141.471	93.906	169.35	18.65	155.201	154.875	155.514		136.313	161.389	153.59	148.114	141.007	133.832	160.633	149.178	164.961	149.192	118.984	148.165	118.376	159.199	137.226	150.917	148.996	149.266	116.66	163.119	147.872	170.09	153.043	164.141	161.592	157.032	173.154	171.1	153.433	171.334	177.658	172.997	156.45
		0.09	168.383	169.581	166.459	164.37	158.108	53.559	161.679	94.892	146.861	22.52	148.66	151.366	139.13		134.157	174.616	137.326	121.174	149.279	138.789	172.514	155.341	152.649	147.934	125.434	165.829	137.665	159.569	139.184	159.384	124.439	160.693	114.125	159.762	160.458	159.267	168.478	151.681	161.363	170.75	165.217	174.569	127.552	174.546	167.707	151.98	167.01
		0.1	165.572	163.946	160.446	155.557	154.324	53.216	160.539	98.691	168.764	10.454	152.182	167.142	146.285		144.104	169.364	132.848	122.193	149.701	139.97	155.122	131.812	147.62	131.295	131.834	148.648	139.422	160.364	160.182	137.87	129.809	166.04	133.725	168.721	159.285	158.953	163.837	150.833	162.792	153.28	167.316	144.597	157.76	172.432	131.205	167.43	177.204
		0.11	174.532	172.773	170.272	146.287	125.938	59.135	154.679	87.728	155.609	5.169	125.484	174.111	146.646		138.103	153.25	151.059	109.392	152.739	139.307	168.051	153.743	171.037	142.041	118.186	163.159	145.247	158.163	152.37	153.902	124.84	158.844	127.136	161.84	159.642	175.627	174.887	144.71	143.365	162.18	158.442	160.767	167.082	178.497	134.715	171.547	164.3
		0.12	169.643	177.786	164.611	152.767	137.524	57.962	162.166	90.132	131.751	24.163	146.67	164.52	126.642		140.257	124.565	140.818	132.448	173.026	141.573	170.108	172.685	169.155	138.266	116.758	148.112	132.333	158.821	146.557	172.823	154.817	166.855	127.69	172.294	162.028	169.272	176.201	163.146	152.553	154.651	162.005	155.978	172.436	135.714	153.314	169.36	145.156
		0.13	160.596	165.561	164.492	162.105	160.194	55.174	162.186	91.556	166.677	21.655	143.114	150.354	133.022		130.32	136.135	127.983	127.89	134.227	130.459	166.708	169.613	162.679	129.246	124.549	151.195	128.03	170.107	150.411	168.193	144.174	173.048	123.172	148.834	147.199	167.187	172.286	167.777	139.395	155.031	155.635	151.664	167.351	152.211	126.588	171.032	161.073
		0.14	178.447	165.133	157.222	146.185	146.843	42.881	154.143	92.006	136.244	30.449	155.579	146.657	134.238		67.297	126.928	135.16	135.882	146.8	138.8	166.428	158.406	159.83	109.725	125.243	140.173	127.523	174.528	160.746	163.832	143.544	174.107	105.321	143.267	131.321	109.256	172.429	166.703	171.269	158.01	155.825	160.953	164.877	161.568	125.058	176.742	172.215
		0.15	157.875	164.748	159.206	122.825	146.942	83.773	123.321	100.531	152.373	25.41	158.298	155.485	158.105		66.17	121.096	149.258	124.639	149.067	129.413	161.774	140.619	149.438	105.687	162.127	144.868	140.957	165.342	153.358	171.493	129.24	168.656	121.302	153.664	137.006	120.326	175.463	140.532	171.644	166.551	158.983	145.342	174.519	151.164	160.978	171.351	165.798
		0.16	150.942	168.341	160.458	130.641	148.474	68.556	169.815	110.011	161.492	8.076	147.166	140.806	159.841		63.295	128.905	151.795	120.721	131.624	138.724	142.597	155.422	167.066	100.591	144.351	139.03	159.405	145.427	169.199	143.917	117.624	168.925	104.965	145.187	156.431	160.425	169.651	152.636	159.908	175.995	155.702	153.753	164.813	157.981	163.273	155.184	163.529
		0.17	163.218	144.683	162.733	140.384	36.089	35.018	163.143	109.308	164.271	7.888	155.238	150.808	159.813		63.956	136.166	141.15	117.983	132.584	137.277	136.278	142.5	152.546	106.746	143.387	146.258	148.191	166.756	155.077	175.048	116.279	167.616	146.137	145.255	161.496	157.381	165.825	166.105	156.857	163.718	167.558	160.824	164.3	175.293	155.672	166.151	167.921
		0.18	159.93	146.89	164.672	126.552	38.433	50.062	142.378	97.806	131.395	1.464	146.149	150.872	141.069		47.759	108.447	174.639	95.036	165.1	173.17	129.981	164.189	153.189	75.921	159.748	132.269	139.869	168.806	162.364	165.899	75.085	166.053	137.041	165.888	156.719	173.899	149.755	165.729	158.505	166.16	163.35	158.321	170.091	163.973	128.064	156.037	162.806
		0.19	164.414	156.49	154.608	124.751	16.781	31.199	164.499	96.375	64.524	2.182	151.351	145.753	124.58		29.893	80.875	174.795	84.046	152.688	169.054	70.141	157.178	153.815	74.535	157.061	148.576	172.717	155.328	158.973	176.107	68.064	175.425	129.23	158.038	145.707	164.297	160.675	167.941	164.437	167.739	145.111	163.064	172.931	167.495	112.95	163.466	145.197
		0.2	156.672	159.808	152.286	160.284	61.673	44.67	146.648	103.267	67.592	22.616	134.663	142.048	113.172		26.123	78.588	167.572	87.023	163.556	165.999	69.176	176.196	150.94	70.012	155.694	131.075	168.944	161.432	172.681	164.698	64.547	166.004	133.592	155.106	138.786	166.46	155.655	178.91	145.712	158.679	167.783	164.716	173.456	157.9	124.481	162.315	146.866
		0.21	155.59	162.104	161.179	160.994	56.34	42.358	156.006	67.746	62.306	12.74	136.111	142.273	119.38		24.065	81.406	164.613	85.026	167.221	177.2	26.247	156.381	160.274	71.797	153.625	130.259	163.839	165.109	163.99	176.368	65.8	151.053	131.981	159.764	143.848	170.995	165.497	168.927	154.596	162.363	165.059	170.836	166.541	153.759	108.276	162.358	146.898
		0.22	146.578	154.626	162.791	154.34	48.813	38.973	153.185	59.994	64.827	18.73	147.985	144.771	114.884		15.683	72.402	147.985	83.09	123.03	176.677	31.621	173.901	172.729	69.776	155.036	130.495	177.506	148.934	167.724	177.462	75.016	167.54	122.494	169.339	153.531	171.293	162.349	175.865	151.809	169.443	155.446	175.246	167.424	163.936	107.859	171.099	175.596
		0.23	159.514	144.324	150.935	150.253	39.416	37.204	166.11	75.691	13.632	24.928	150.694	147.673	126.847		26.326	68.083	157.526	95.097	149.106	154.939	27.156	172.788	159.871	65.042	165.264	125.636	156.049	157.178	164.887	166.359	59.718	162.846	114.478	161.232	151.322	166.174	160.221	148.936	142.866	162.286	147.423	165.66	166.779	156.166	120.178	160.494	172.642
		0.24	168.516	151.044	149.797	152.981	32.571	29.753	152.501	68.387	14.584	13.615	133.953	128.431	126.045		27.095	26.518	172.645	62.509	157.995	158.819	2.906	170.82	157.368	52.747	162.455	151.704	145.889	162.873	164.453	168.875	34.731	163.622	116.246	160.566	154.982	162.717	150.497	160.729	161.205	164.952	157.864	146.691	170.526	137.297	116.601	141.309	167.842
		0.25	146.751	150.598	159.179	150.549	39.507	22.401	173.393	72.76	11.683	21.109	133.071	123.916	139.02		32.128	30.838	164.816	67.037	165.447	153.533	24.355	172.553	167.922	56.095	163.8	156.74	154.392	143.271	169.594	161.152	35.273	166.462	110.608	164.867	138.975	166.952	137.392	165.63	162.013	150.007	144.425	159.921	174.976	151.557	121.828	146.443	157.643
		0.26	161.416	140.393	162.827	139.831	30.529	22.097	170.326	65.253	7.197	1.951	123.948	112.234	122.401		28.344	24.087	173.993	19.369	162.721	148.458	18.055	174.59	131.531	26.033	167.636	158.129	147.807	173.963	162.592	173.963	27.63	148.956	103.703	155.696	136.16	169.537	158.46	169.512	161.931	102.776	156.663	162.411	164.176	156.091	81.418	154.219	169.259
		0.27	165.395	153.556	161.642	155.007	30.41	22.223	153.281	72.173	9.973	3.886	131.549	106.365	118.812		19.698	16.704	161.277	8.998	165.594	147.434	20.897	168.048	149.081	25.02	156.621	176.448	148.707	175.51	169.142	168.105	21.514	141.422	95.109	121.792	152.08	147.511	174.811	146.925	148.589	105.878	157.38	169.243	172.803	152.429	74.177	146.195	164.922
		0.28	154.719	144.434	167.279	161.523	27.489	31.594	157.895	76.676	1.869	6.656	125.425	92.987	139.64		13.988	13.422	162.1	9.447	171.037	142.376	27.618	169.118	161.744	22.321	147.868	171.723	145.878	177.039	159.682	168.121	21.546	118.785	86.745	134.783	161.55	156.504	177.432	159.49	150.137	108.56	167.048	171.374	173.689	147.261	72.584	159.78	171.904
		0.29	171.133	150.281	161.56	153.009	37.355	27.286	161.987	82.178	20.802	15.523	126.743	100.368	131.953		19.171	15.586	160.775	7.866	150.357	153.881	16.284	176.008	162.648	23.377	156.353	174.887	144.407	161.848	160.86	168.733	18.401	141.729	90.859	156.174	136.308	140.693	150.602	145.931	171.728	99.66	161.942	137.047	167.857	142.545	74.832	143.721	138.548
		0.3	159.871	146.35	176.035	175.951	34.285	25.397	154.897	52.879	22.835	11.468	108.103	105.985	140.842		1.684	28.799	173.422	4.229	170.138	156.065	19.247	158.953	164.258	13.663	145.587	172.051	158.213	156.836	164.482	172.551	11.046	154.589	90.717	171.983	150.989	141.315	120.475	149.675	165.006	24.059	156.553	131.876	173.17	146.576	69.07	155.401	146.939
		0.31	178.455	159.987	162.147	164.78	17.363	17.936	155.11	21.85	25.595	17.439	11.343	20.886	133.753		15.553	14.405	174.135	2.934	160.073	167.827	11.395	174.009	166.36	14.2	168.75	168.312	160.128	166.299	167.771	174.361	19.005	157.702	96.476	174.605	135.542	145.731	124.047	172.904	148.307	7.57	166.654	134.885	170.598	138.009	52.097	152.57	167.563
		0.32	147.217	142.077	157.069	161.589	14.303	9.278	161.508	2.982	25.77	16.248	5.456	5.047	127.764		12.009	10.15	172.194	7.214	151.019	162.749	20.046	138.945	178.035	3.757	165.08	171.949	162.547	164.638	162.826	173.276	5.609	161.701	89.802	175.144	160.425	150.865	114.399	156.69	154.564	20.666	154.62	136.301	162.563	154.039	63.611	147.858	152.588
		0.33	171.011	138.744	140.121	161.387	14.725	24.542	155.409	8.595	26.004	23.877	14.374	7.789	149.477		3.011	20.035	169.784	28.181	155.97	137.094	13.831	154.175	171.342	12.547	172.142	159.355	141.623	148.546	170.155	171.944	6.118	147.004	88.678	156.719	165.365	144.769	128.969	171.905	160.186	5.691	149.699	140.297	163.125	154.667	49.596	151.478	166.199
		0.34	145.29	145.122	140.154	162.164	13.42	11.041	157.48	5.805	26.543	16.77	5.982	9.702	170.59		3.867	16.583	149.781	25.933	148.935	144.32	48.465	124.8	157.157	10.251	143.54	162.822	138.122	169.978	166.571	167.378	14.952	166.717	85.317	160.936	131.583	162.518	123.728	132.88	161.703	13.991	163.086	142.732	164.046	149.664	59.671	163.832	166.461
		0.35	158.895	152.339	158.917	142.734	22.361	12.042	166.551	4.171	40.176	8.348	25.227	11.739	165.98		3.696	12.318	138.371	13.907	169.002	141.737	31.408	171.369	170.154	0.387	149.666	156.456	131.393	155.581	174.365	170.833	5.909	151.946	91.736	148.601	139.996	134.964	118.749	121.614	151.962	14.415	167.511	136.322	137.098	152.386	47.164	158.44	163.004
		0.36	166.201	161.692	172.595	143.79	10.692	16.709	164.581	13.739	8.747	13.921	11.607	5.783	148.378		11.818	18.484	122.927	16.036	164.084	150.884	26.94	148.433	159.099	4.978	165.915	158.489	166.094	145.178	159.154	165.949	19.729	134.865	101.689	148.131	157.041	150.221	127.163	135.369	166.929	13.557	166.643	146.138	154.327	139.268	51.531	139.397	164.974
		0.37	146.614	154.407	149.103	138.983	10.259	7.195	172.506	10.312	40.887	4.763	23.729	8.304	155.218		13.79	28.16	139.078	6.803	170.153	140.139	14.909	142.446	170.109	29.861	151.44	162.636	145.035	157.803	175.786	158.447	16.034	172.059	96.207	159.06	151.746	134.521	117.174	144.094	155.288	13.34	152.537	146.567	169.433	148.801	58.261	135.181	161.047
		0.38	171.847	149.996	153.522	156.259	0.803	6.22	151.3	14.219	34.626	6.649	9.651	22.649	169.811		3.516	13.937	140.469	9.29	159.918	147.016	31.492	131.428	144.577	16.522	155.805	144.404	166.262	163.197	169.14	160.841	21.573	161.719	85.689	167.259	155.078	137.338	129.018	152.965	154.688	6.045	152.629	140.584	173.447	147.989	56.14	148.873	161.029
		0.39	162.873	155.156	155.125	146.612	18.956	22.707	146.929	19.466	40.324	11.58	14.379	8.461	162.767		8.269	20.313	169.096	9.865	153.191	162.224	11.216	142.088	175.162	6.565	134.259	162.132	150.626	155.427	167.387	163.389	8.767	172.776	104.31	157.972	158.155	141.209	126.561	139.53	152.044	18.368	155.628	138.107	146.418	123.863	44.042	134.216	160.343
		0.4	150.241	167.027	175.584	158.252	18.695	8.572	145.594	6.345	41.851	6.753	2.449	19.016	151.186		11.05	22.417	167.342	25.526	157.426	126.755	32.464	140.432	159.787	23.512	144.372	166.918	153.454	154.135	171.414	160.392	6.329	166.399	103.404	151.229	145.147	142.841	130.629	163.658	163.381	21.398	155.501	130.023	141.156	154.264	41.298	120.655	160.41
		0.41	149.186	145.622	163.06	153.574	29.534	13.535	151.262	19.011	29.604	13.396	3.826	17.642	147.818		15.284	36.117	164.853	19.75	165.886	134.671	53.821	164.674	172.628	25.512	143.015	128.227	142.664	156.644	168.302	166.979	25.787	174.21	104.87	165.524	149.567	141.441	134.481	140.176	165.567	26.057	134.72	145.375	144.245	141.893	35.424	175.098	150.216
		0.42	169.174	162.319	163.948	145.384	12.042	10.125	150.041	7.658	22.19	18.949	3.463	5.584	151.781		8.737	8.577	171.432	13.004	140.778	131.686	47.198	145.36	165.221	25.542	145.454	145.211	147.365	158.155	162.692	162.844	12.22	142.545	104.732	152.325	155.69	148.372	153.554	151.617	147.206	33.307	172.739	135.789	139.423	142.312	51.022	167.493	173.01
		0.43	166.056	157.462	170.356	151.313	23.131	10.031	161.004	9.969	13.542	10.584	5.726	12.748	149.958		8.381	21.818	173.118	6.469	144.015	130.772	46.5	160.632	160.316	13.659	153.908	157.631	159.041	159.1	176.988	161.048	10.636	164.224	106.436	139.069	147.747	144.303	141.412	149.072	140.055	18.493	145.28	135.494	155.147	143.646	57.417	165.692	146
		0.44	146.895	147.589	168.182	176.733	8.279	20.26	112.114	1.938	12.861	12.541	7.58	17.926	161.546		9.704	11.757	173.84	16.298	164.312	133.509	41.107	150.801	144.49	4.387	154.452	141.501	157.87	158.066	170.004	164.301	8.298	163.832	106.427	154.059	154.109	150.309	160.784	153.333	137.662	3.517	154.434	170.307	150.004	137.391	58.792	161.258	154.21
		0.45	175.117	144.081	157.187	171.049	10.068	6.324	135.317	6.044	25.517	8.77	6.546	6.566	158.762		23.71	7.255	168.868	8.856	144.53	133.871	49.51	149.814	152.634	12.514	154.504	152.068	144.386	154.987	161.908	164.871	13.336	165.281	109.631	165.822	162.456	141.012	168.791	157.863	145.675	15.725	143.726	148.252	145.824	136.757	60.252	155.081	173.433
		0.46	174.873	161.574	178.937	169.203	3.53	5.609	159.14	8.227	24.07	9.983	18.614	17.687	169.87		11.225	15.956	159.094	19.852	158.888	132.779	50.07	123.138	155.232	5.174	163.682	158.369	155.428	155.197	172.305	175.637	7.206	149.747	98.483	154.755	170.073	140.459	165.06	150.37	139.143	17.514	145.119	169.022	161.708	139.606	82.329	155.875	152.304
		0.47	175.919	168.851	156.413	167.153	30.937	23.35	149.718	23.474	19.116	9.248	20.212	33.24	172.739		18.521	20.727	146.656	25.907	170.579	147.703	35.234	160.996	163.07	30.424	171.65	143.368	152.339	148.203	167.58	148.845	42.899	170.449	99.06	163.299	115.617	143.017	166.97	159.442	145.479	15.468	143.866	162.934	154.042	151.836	51.92	150.283	144.811
		0.48	168.134	162.987	176.267	128.515	4.33	19.473	168.69	15.923	25.514	1.661	20.206	14.754	147.128		11.364	18.411	146.031	22.461	173.578	167.629	12.097	159.894	146.556	14.519	174.085	164.447	151.156	163.324	179.204	167.811	12.61	146.636	108.781	157.454	140.132	142.778	155.47	175.551	151.053	8.887	152.398	146.294	158.629	166.746	53.615	145.436	140.731
		0.49	169.926	165.301	173.003	151.734	5.865	9.694	164.088	7.281	17.051	10.292	13.195	22.365	165.021		13.145	15.934	152.665	23.109	164.162	150.936	10.773	175.937	149.367	17.245	161.438	156.738	158.365	157.456	149.135	172.915	10.47	144.806	113.115	164.057	136.822	128.739	158.122	179.134	152.381	18.053	142.869	177.655	155.614	149.286	19.359	133.172	157.121
		0.5	165.065	172.618	170.653	134.964	9.901	14.614	157.118	12.263	28.518	10.21	3.357	16.709	164.83		19.676	17.496	165.741	18.142	161.827	141.764	35.908	159.611	150.973	19.244	156.221	156.659	152.285	160.454	153.485	161.725	16.184	157.062	104.119	152.909	39.878	139.729	157.623	175.928	157.492	13.354	146.749	161.299	165.763	151.392	43.074	131.428	118.62
		0.51	143.202	163.418	161.887	175.128	20.556	8.468	147.003	17.608	12.172	13.488	9.648	6.298	139.322		29.526	35.794	155.474	9.47	161.037	144.758	40.519	134.876	152.492	19.377	158.792	170.87	167.738	155.472	168.216	157.157	20.509	172.467	103.959	146.849	48.443	157.539	158.161	174.032	134.796	36.109	60.765	163.932	171.661	149.289	43.044	127.186	160.345
		0.52	153.663	169.049	175.401	164.307	19.872	21.742	156.703	25.088	11.325	8.226	14.962	22.776	151.488		10.181	12.051	158.301	16.607	153.038	146.061	21.268	144.504	139.6	13.092	163.441	156.969	149.342	163.44	170.565	162.411	13.54	154.32	78.866	169.371	23.059	153.66	171.172	149.843	136.245	27.679	77.953	163.991	152.554	157.494	52.036	132.536	159.47
		0.53	154.959	151.372	143.711	161.578	10.399	9.204	160.613	18.423	2.425	16.63	4.621	32.285	153.858		23.926	6.888	154.019	14.161	160.124	155.682	14.583	156.665	119.193	3.313	164.774	169.718	145.037	146.478	160.908	151.761	2.88	150.679	91.776	162.161	9.41	142.488	159.855	165.867	140.081	50.164	7.057	150.868	151.451	144.309	50.912	134.555	171.251
		0.54	153.047	163.843	176.028	157.269	6.756	6.298	150.087	14.805	6.952	11.158	7.192	27.763	161.243		10.078	9.535	134.916	14.781	169.251	145.622	16.78	162.672	134.968	31.565	156.457	161.859	134.878	127.578	175.078	147.471	10.062	144.715	80.151	159.261	28.56	147.706	174.882	149.533	134.758	35.65	38.413	166.384	146.153	144.847	38.362	124.525	170.723
		0.55	173.707	176.073	165.688	156.682	7.045	9.238	162.249	11.051	7.641	19.013	6.657	6.213	157.838		36.737	38.421	147.328	13.628	166.208	161.34	15.127	153.338	161.713	11.572	163.405	155.879	127.499	137.501	161.92	174.577	18.475	147.561	84.826	168.622	27.37	162.508	170.197	147.76	158.118	19.646	20.036	177.638	139.282	142.764	37.957	162.781	156.31
		0.56	156.545	170.979	155.568	165.855	14.794	10.737	156.371	21.876	3.805	21.893	8.06	7.998	173.936		17.234	31.065	114.905	18.066	149.995	165.069	3.906	154.734	167.169	20.308	153.064	163.686	159.21	159.483	165.312	150.138	12.624	167.5	100.205	150.025	33.234	151.939	164.847	136.494	149.59	23.12	9.529	158.748	163.701	150.142	24.781	146.262	163.227
		0.57	165.024	170.41	171.056	164.137	15.064	18.723	150.265	3.573	7.849	8.355	10.858	25.739	163.704		14.534	38.605	165.846	15.156	155.563	169.17	37.984	173.486	172.161	32.459	151.691	151.809	132.596	127.106	172.42	148.641	16.656	165.305	90.732	161.713	41.646	131.319	174.383	141.953	164.023	25.732	14.447	155.265	144.023	131.574	36.652	167.477	164.102
		0.58	175.265	158.503	149.676	149.988	7.585	16.92	165.348	10.129	8.764	17.086	14.42	12.744	157.24		24.897	17.231	129.979	21.225	170.13	143.918	32.753	165.335	170.177	15.708	167.435	141.868	142.208	155.832	173.749	171.913	17.181	167.046	83.075	132.5	40.481	133.764	164.551	137.529	148.522	22.997	21.612	171.86	145.747	168.197	33.13	161.669	159.741
		0.59	137.049	165.529	147.813	161.086	7.603	16.91	160.37	15.17	6.778	9.387	7.276	13.194	161.863		21.416	25.613	140.275	21.918	147.974	162.829	20.701	135.055	146.358	13.202	164.312	145.963	158.66	135.381	177.439	157.722	28.396	154.168	89.145	150.749	33.252	159.246	176.765	141.563	167.015	12.772	19.969	169.276	166.493	166.747	29.159	159.757	160.933
		0.6	155.331	167.536	146.747	144.969	6.628	14.957	158.958	15.579	18.815	12.536	2.263	6.063	155.306		17.085	28.245	157.431	37.889	150.537	155.63	16.245	148.67	160.758	21.254	156.814	154.586	167.691	134.739	168.049	143.248	29.48	146.846	88.61	146.215	47.808	168.884	155.403	148.443	162.769	12.786	15.703	169.294	166.145	172.035	32.654	154.264	174.008
		0.61	169.485	149.491	158.416	146.889	31.224	17.804	158.198	16.345	13.538	5.985	8.521	4.327	167.037		4.938	6.965	147.095	33.13	164.46	162.134	15.734	170.235	143.324	15.82	159.953	165.509	131.262	107.872	173.577	149.171	8.18	162.167	80.824	162.556	8.398	159.895	166.747	147.232	161.953	13.251	28.516	159.582	173.786	162.518	24.984	155.726	172.853
		0.62	166.956	159.922	171.491	178.416	19.355	21.829	146.616	13.959	14.417	13.734	9.283	6.14	170.237		10.841	42.435	146.382	15.826	163.863	176.741	10.305	140.12	134.206	9.976	150.519	146.626	153.094	135.039	161.888	158.856	33.214	145.717	96.858	151.351	43.63	159.689	151.87	145.136	151.806	3.755	20.192	171.185	162.519	166.14	34.503	166.264	171.268
		0.63	165.225	155.877	167.313	165.83	19.131	12.654	152.939	9.06	14.754	14.506	7.846	10.588	173.133		8.066	38.273	164.277	35.362	154.28	148.292	7.882	129.931	161.564	14.969	164.362	141.644	145.89	133.807	155.005	151.15	12.179	134.542	109.85	138.587	50.666	158.69	158.74	145.539	165.033	10.921	14.113	162.911	160.161	153.867	14.445	167.556	171.476
		0.64	153.359	150.617	164.919	166.461	15.833	28.681	168.455	9.499	15.041	13.467	5.484	22.53	170.591		12.526	23.64	138.612	18.143	165.774	165.612	7.798	151.512	144.921	14.435	152.193	154.861	153.027	143.901	155.616	152.659	29.605	140.842	101.04	135.737	19.694	157.074	144.431	152.639	178.239	13.05	13.249	166.975	148.186	150.516	19.766	166.15	174.194
		0.65	168.197	158.202	155.241	163.421	20.941	19.479	163.748	14.279	8.201	17.205	12.518	12.233	156.672		19.981	56.254	158.697	14.426	169.654	148.365	7.911	147.196	167.797	3.322	152.284	138.972	145.906	141.394	149.739	172.344	53.504	166.893	105.035	150.028	42.422	159.715	156.867	160.456	168.621	6.069	15.576	165.874	146.086	154.644	20.524	172.059	173.232
		0.66	171.18	168.078	171.978	157.013	2.419	25.161	167.495	16.252	14.309	21.71	20.235	28.063	153.901		15.653	22.373	96.516	14.895	170.708	82.85	7.901	156.944	146.138	34.787	139.231	41.026	132.692	156.745	165.644	163.581	13.133	160.111	111.184	156.097	25.578	152.99	160.224	155.967	176.848	14.509	10.976	172.388	135.556	152.041	8.567	160.896	177.462
		0.67	175.521	168.484	151.593	153.53	25.086	21.93	170.696	25.636	16.675	15.972	28.118	30.477	157.004		21.491	17.209	121.061	26.277	171.556	52.25	12.264	157.831	113.801	9.557	170.478	10.021	135.723	147.478	109.923	163.2	21.513	167.98	114.334	160.08	27.932	158.287	157.965	166.794	162.44	19.484	2.081	163.699	144.48	144.044	29.624	163.072	171.703
		0.68	154.634	161.217	166.829	159.066	12.349	23.708	161.843	18.175	8.017	7.296	26.004	20.05	154.591		32.746	2.024	105.544	41.824	166.38	64.745	13.366	155.661	143.795	9.62	160.817	2.614	71.707	159.904	160.507	173.461	27.027	164.978	135.975	166.157	18.376	159.701	171.256	174.382	167.259	14.354	7.04	163.88	69.518	144.597	27.315	166.801	161.499
		0.69	149.026	155.734	158.442	166.54	15.277	14.448	146.523	15.478	18.34	3.682	17.709	12.527	154.806		32.889	10.906	122.212	11.037	155.668	53.818	20.45	154.535	133.694	18.233	165.22	2.004	52.845	173.631	131.453	163.955	4.543	160.923	138.373	162.655	13.162	153.142	168.4	161.787	153.821	10.306	14.766	161.655	65.889	165.048	7.015	160.707	173.4
		0.7	162.156	146.274	166.106	175.3	9.17	16.334	156.133	7.693	8.802	18.458	20.939	5.156	152.881		33.5	13.65	122.643	40.668	153.307	45.431	9.326	158.316	140.209	17.436	148.795	13.634	49.371	172.158	170.136	158.657	19.599	166.21	138.006	167.291	13.98	143.718	148.565	158.845	152.98	11.758	10.433	172.118	68.438	154.692	12.089	142.597	175.161
		0.71	164.563	173.151	150.346	162.005	14.643	13.636	171.728	21.292	13.604	25.733	10.46	12.838	156.566		34.744	9.671	118.61	22.205	163.784	41.088	16.926	171.224	124.611	7.92	160.593	19.672	21.358	159.321	168.398	156.977	4.165	163.961	131.723	171.265	5.72	153.207	169.387	173.388	143.346	10.575	13.648	172.198	70.833	161.71	32.052	159.323	150.39
		0.72	172.798	174.167	164.912	168.731	11.149	17.084	171.327	8.091	6.586	25.234	35.545	21.321	149.511		20.966	14.908	123.918	9.43	164.909	46.026	22.701	177.033	142.414	9.088	142.332	34.771	20.147	168.859	170.729	148.246	15.162	142.1	122.668	157.708	24.62	153.149	164.095	171.214	149.021	26.729	8.8	165.531	56.874	163.485	18.23	172.849	149.455
		0.73	173.79	164.031	155.632	154.985	20.054	10.575	158.325	23.934	4.67	6.349	14.034	15.524	143.706		32.48	1.202	115.838	38.156	168.097	35.484	25.652	170.936	140.348	33.35	145.68	7.781	27.68	144.405	169.149	155.42	5.008	176.465	103.935	139.628	16.116	125.77	163.335	157.575	136.306	14.26	7.156	140.763	64.631	134.082	36.202	121.48	156.913
		0.74	159.979	149.116	161.835	159.384	11.06	6.077	166.304	17.73	6.349	25.556	18.306	10.748	159.083		22.529	25.906	133.167	34.778	176.929	50.607	25.917	151.8	117.831	15.129	173.3	8.584	39.017	135.998	174.225	142.963	3.407	162.866	114.497	152.628	2.88	154.392	164.662	167.078	166.011	11.599	12.143	135.567	89.471	150.593	9.684	154.671	172.094
		0.75	163.778	155.02	172.905	167.059	14.061	11.747	156.502	28.27	11.694	23.141	3.191	13.788	147.771		30.575	5.185	115.104	24.531	174.043	39.259	24.993	144.924	136.79	3.497	171.011	16.344	18.189	162.991	172.097	150.689	18.082	162.998	104.968	164.762	18.113	139.068	155.469	152.221	146.846	12.71	8.525	167	72.23	155.508	13.991	169.608	171.144
		0.76	167.492	146.953	166.982	149.104	10.62	8.739	163.022	14.449	8.837	15.996	6.999	5.202	173.044		20.36	25.535	130.137	17.049	172.293	38.241	15.939	176.222	124.662	42.487	169.952	20.395	23.981	159.584	170.397	157.106	9.279	148.204	106.978	135.344	8.973	134.384	175.985	147.866	145.107	27.792	14.252	167.745	79.465	145.153	11.011	170.832	159.946
		0.77	154.829	152.967	158.201	147.67	9.304	3.056	126.261	15.083	17.368	12.108	20.097	12.005	162.043		16.125	32.171	115.501	21.439	157.644	37.617	11.98	170.777	142.312	34.428	164.517	29.454	6.947	159.337	166.768	151.686	12.434	152.257	102.48	124.096	18.183	134.115	173.626	154.145	152.945	15.56	9.836	166.488	71.356	149.003	13.713	163.574	144.767
		0.78	154.454	168.712	163.804	145.632	7.187	9.524	143.819	3.907	15.695	16.324	8.189	10.217	153.945		22.19	25.84	134.595	18.953	142.852	30.641	15.285	170.162	133.713	20.004	166.85	31.585	6.229	159.338	165.585	152.135	13.133	151.823	115.464	131.652	20.634	135.914	167.573	155.984	147.049	17.446	4.215	172.231	82.201	148.381	20.803	168.977	163.074
		0.79	161.306	153.762	153.365	146.711	6.219	9.346	160.026	14.316	4.989	10.776	9.125	3.841	157.588		20.177	20.25	137.42	19.821	152.547	24.099	32.761	172.076	129.039	18.929	143.446	31.363	42.746	139.444	175.733	149.782	8.606	174.886	109.462	132.568	9.962	144.529	174.865	151.366	145.174	19.93	11.159	166.41	66.493	150.76	10.9	159.99	173.091
		0.8	146.822	170.528	154.412	145.685	9.356	8.231	160.725	9.742	2.338	8.103	14.235	13.149	137.73		19.92	21.14	138.069	13.464	162.22	20.573	19.954	162.171	130.567	14.854	157.692	33.433	33.39	140.295	162.064	155.908	13.551	169.715	111.213	128.724	9.936	143.602	175.949	158.584	141.091	12.491	10.242	172.734	78.805	148.898	9.266	153.534	164.967
		0.81	146.396	151.741	153.922	150.388	11.654	18.199	159.389	12.55	6.115	16.901	5.529	5.682	111.547		17.75	19.33	173.297	33.388	136.815	35.365	10.286	169.28	132.196	15.718	160.1	22.731	20.679	158.531	162.671	140.378	9.455	174.269	111.295	121.927	19.572	146.028	155.876	148.601	137.938	8.039	10.528	157.623	44.923	149.388	18.923	162.881	167.66
		0.82	170.714	152.039	166.23	160.727	5.619	8.777	164.156	11.302	3.219	21.794	16.934	12.49	135.844		21.656	25.866	125.969	29.457	147.043	16.309	28.449	151.774	137.892	12.835	163.875	16.773	47.356	144.721	169.61	154.931	26.804	174.436	119.12	153.106	10.298	159.832	163.298	139.872	145.592	15.11	12.734	164.295	58.922	141.929	12.384	154.532	178.879
		0.83	164.091	150.129	162.862	142.476	19.595	9.519	158.023	20.984	12.433	8.833	13.696	16.377	145.713		14.677	21.262	45.222	21.592	153.488	5.955	20.895	170.094	141.398	8.429	153.8	14.447	25.153	157.539	165.562	155.537	24.777	176.88	127.284	171.491	5.853	136.883	173.507	165.742	163.046	9.74	8.67	158.941	11.659	154.857	17.874	154.179	170.399
		0.84	161.642	157.06	152.212	131.032	15.572	11.164	162.367	13.723	14.86	15.68	13.262	7.009	151.805		13.52	22.014	45.401	21.23	166.995	35.291	16.761	171.586	144.785	1.324	162.235	18.324	23.785	163.262	174.78	154.343	15.712	162.623	149.693	143.825	20.9	158.024	153.384	151.316	172.771	8.431	26.266	155.999	45.193	160.525	20.323	163.286	160.789
		0.85	157.17	175.124	153.655	172.921	9.489	23.871	166.057	14.674	3.402	3.166	21.423	18.921	147.537		24.889	18.146	31.428	20.548	171.935	25.012	21.06	157.677	136.905	12.345	168.624	11.171	30.042	158.224	168.589	168.158	29.496	143.884	131.032	147.543	32.349	152.432	160.18	156.726	155.871	22.832	12.406	153.566	24.173	149.998	7.235	155.813	149.391
		0.86	170.234	153.234	159.168	148.51	12.028	6.83	147.401	11.656	13.226	3.95	13.96	4.799	130.067		15.248	1.118	13.673	4.182	156.181	22.178	5.449	156.609	150.77	11.063	164.919	3.525	16.79	150.964	175.884	156.897	30.111	147.968	166.279	136.353	14.114	177.562	160.802	157.255	175.182	5.646	26.198	172.858	37.185	160.556	33.03	173.147	155.318
		0.87	168.078	168.626	163.512	126.121	14.267	13.624	168.786	14.848	6.98	12.044	19.532	11.435	137.944		6.255	17.361	24.216	23.354	177.192	16.323	4.688	172.219	153.865	11.143	179.67	21.947	17.836	139.646	171.52	152.942	2.702	174.819	155.917	132.317	14.835	163.322	154.789	143.016	156.09	8.641	4.449	166.433	38.783	171.495	1.864	158.186	175.45
		0.88	169.778	165.27	164.424	171.533	9.281	5.504	154.218	21.59	3.806	9.596	11.074	6.665	140.669		18.445	15.386	22.339	12.627	165.972	18.218	9.232	167.264	152.247	29.114	172.636	19.302	8.58	127.871	174.527	155.649	18.832	154.864	164.747	85.765	12.088	150.009	153.168	131.854	160.918	2.931	11.636	157.256	26.654	147.035	13.377	170.062	173.443
		0.89	167.999	163.444	163.125	159.46	15.97	17.672	153.957	15.205	11.099	2.883	2.254	15.393	138.873		8.369	13.511	19.46	23.641	173.176	4.691	10.66	176.617	154.676	16.716	163.781	42.168	6.889	167.974	165.338	156.742	34.591	160.1	125.489	79.4	18.825	150.239	141.455	115.654	176.907	23.627	2.306	161.08	24.416	174.16	9.064	166.434	159.113
		0.9	163.181	166.477	171.223	161.871	24.692	19.499	153.816	18.807	7.164	14.707	7.853	25.553	133.581		42.738	17.364	18.475	28.095	170.739	22.45	9.616	153.69	154.725	13.71	175.322	18.462	5.103	172.085	176.176	166.907	14.809	159.973	172.032	67.939	16.544	148.55	143.586	138.819	167.533	16.593	2.689	159.095	25.468	168.46	24.989	148.832	162.385
		0.91	153.139	159.678	167.227	156.392	15.371	10.5	151.511	13.446	17.027	15.176	17.812	8.888	156.903		7.985	12.625	36.186	6.674	172.38	18.858	15.2	163.244	166.259	14.774	161.651	9.065	7.959	159.607	176.923	166.976	9.44	156.215	151.248	67.323	13.875	165.017	151.105	138.728	149.16	5.405	21.182	167.168	45.087	166.881	21.881	160.971	156.767
		0.92	156.738	166.639	165.57	152.273	7.09	3.85	162.215	14.804	11.227	27.119	7.678	6.798	117.903		28.98	13.08	15.774	4.318	164.799	18.051	8.575	159.741	148.285	34.764	154.099	15.532	7.823	146.099	165.168	172.059	15.38	161.605	111.367	71.795	4.022	156.057	162.994	142.791	172.338	10.765	13.437	169.476	25.448	154.905	30.612	176.932	168.942
		0.93	156.671	170.61	170.901	158.127	15.714	8.803	154.151	23.069	12.462	5.67	11.744	6.545	165.639		23.838	14.043	18.449	48.243	153.553	10.368	21.73	173.131	168.86	18.916	156.469	31.762	22.107	147.565	162.467	162.5	16.043	166.444	131.915	77.494	25.304	148.545	169.11	130.188	151.866	11.287	7.701	159.823	18.968	148.916	24.375	163.874	166.427
		0.94	150.88	172.094	169.852	165.128	12.525	17.923	155.116	13.215	7.002	20.758	4.342	12.671	161.315		23.415	18.837	20.756	33.003	155.285	16.475	31.778	175.531	169.714	24.75	156.673	34.601	10.054	132.641	162.021	168.457	21.609	142.472	138.223	75.991	30.411	160.544	163.522	140.79	148.46	13.775	13.446	171.541	10.782	140.026	21.654	175.932	158.719
		0.95	151.718	158.009	171.023	160.412	9.615	17.737	161.327	24.606	24.664	6.995	6.664	15.189	135.581		24.551	22.271	24.274	25.393	163.968	19.63	35.014	166.395	164.548	13.312	158.919	44.418	12.176	159.718	159.369	170.961	18.861	179.198	132.821	91.934	13.846	156.755	169.08	131.941	160.513	9.942	9.467	170.541	26.672	170.076	18.967	141.496	167.607
		0.96	165.647	153.202	167.911	154.85	18.546	15.197	169.951	19.153	36.343	10.83	22.785	13.042	163.83		21.379	15.127	30.944	30.851	161.668	4.612	33.515	127.589	167.933	38.77	170.152	33.536	21.391	170.627	161.616	160.272	41.337	162.58	146.385	30.73	13.892	170.96	163.813	126.89	168.788	18.792	17.485	162.858	16.676	169.891	9.412	155.359	168.879
		0.97	171.751	137.437	145.704	153.457	9.047	10.469	164.987	16.67	22.023	12.003	9.347	18.621	160.835		14.622	15.607	17.314	24.291	164.714	14.456	36.835	151.466	162.203	25.832	166.789	22.372	14.757	159.387	162.303	154.822	26.275	174.447	143.763	72.42	13.116	160.848	160.265	137.562	166.634	20.641	9.268	156.191	24.777	158.038	0.151	170.992	166.381
		0.98	164.927	142.876	150.667	147.203	13.958	31.812	170.693	15.937	8.691	12.646	9.788	25.392	165.266		19.226	24.389	10.24	32.731	155.62	16.114	17.32	143.558	163.018	19.948	179.113	42.737	15.869	151.828	153.878	144.098	20.67	157.997	134.035	63.654	17.78	150.712	156.319	144.004	156.308	34.809	8.708	168.506	24.831	147.754	13.323	161.806	165.33
		0.99	149.671	160.206	157.365	146.809	9.722	14.159	152.038	10.344	10.342	4.507	7.051	13.441	162.046		24.744	24.198	11.355	43.612	153.714	15.959	12.656	145.16	147.388	18.839	155.383	38.809	3.335	128.702	163.268	122.357	19.487	153.006	136.693	57.487	8.546	126.878	167.542	174.471	172.931	8.637	16.747	167.875	6.394	149.318	19.368	154.081	147.456
		1	165.687	167.493	163.068	161.347	16.417	11.5	160.393	13.142	16.973	7.92	13.449	11.484	157.151		20.851	7.721	12.537	19.192	165.329	15.396	14.664	157.832	172.314	36.498	152.039	39.2	18.441	120.777	158.988	126.381	17.095	171.525	144.861	65.406	8.437	104.429	173.705	166.547	162.304	35.526	17.039	174.889	16.329	124.649	28.046	151.795	174.405
										Angles between the vector connecting the C3 and C17 atoms on cholesterol and stigmasterol and the z-axis for interfacial molecules as a function of simulation time for one representative simulation trajectory [°]
			Stigmasterol														Stigmasterol
			10% rotated molecules														30% rotated molecules
			# Molecule														# Molecule
		Time [µs]	1	2	3	4	5	6	7	8	9	10	11	12	13		1	2	3	4	5	6	7	8	9	10	11	12	13	14	15	16	17	18	19	20	21	22	23	24	25	26	27	28	29	30	31	32	33
		0	151.429	170.134	154.008	170.289	160.026	176.229	174.016	160.446	164.708	161.1	171.376	173.605	153.484		175.913	174.142	169.172	161.844	169.938	155.702	141.613	174.794	166.542	176.941	168.04	172.151	168.02	169.003	169.876	156.19	162.745	167.424	174.172	173.26	171.119	157.628	171.144	166.026	150.457	156.68	152.554	170.081	172.124	162.217	177.056	153.671	172.506
		0.01	168.039	171.866	160.642	171.171	175.3	168.76	170.062	162.868	163.065	162.71	169.746	163.831	158.785		158.679	175.23	169.719	170.14	162.863	175.594	165.734	175.937	169.991	168.777	167.213	154.162	170.317	170.602	176.7	142.642	167.12	168.026	157.734	175.269	163.03	153.174	170.697	171.188	145.852	175.745	172.159	175.039	170.768	166.06	171.306	168.601	161.248
		0.02	163.714	175.074	161.152	165.094	163.042	171.556	176.563	158.645	153.711	159.558	159.706	153.268	161.72		168.91	167.066	171.035	161.08	175.745	164.344	166.846	160.689	169.454	156.166	153.602	168.727	164.045	157.186	172.535	146.282	158.696	160.664	152.696	163.477	166.601	161.449	160.155	159.608	146.784	156.98	154.402	161.863	158.975	154.397	177.887	156.381	163.318
		0.03	165.087	167.666	166.085	168.786	157.86	163.259	168.739	159.608	154.233	169.319	160.117	157.255	169.017		171.811	171.924	163.114	158.419	163.045	167.441	150.906	173.688	157.119	160.632	160.32	166.702	174.192	164.545	161.112	153.598	162.021	162.341	160.863	160.028	161.145	161.473	164.235	167.04	140.62	154.821	163.524	179.132	163.617	160.596	154.432	176.973	156.66
		0.04	166.416	176.492	174.175	162.58	171.598	159.351	165.273	163.476	169.198	150.457	172.573	164.478	162.068		163.141	163.958	150.434	167.242	173.907	160.97	160.763	175.727	169.828	166.839	159.59	166.303	173.963	177.013	169.871	153.963	161.269	169.041	161.901	159.109	161.865	170.722	164.977	175.052	146.456	146.626	163.301	173.129	167.638	166.364	166.139	169.757	145.63
		0.05	174.413	172.538	174.245	168.518	158.374	161.924	173.595	159.472	171.482	163.159	161.896	169.803	174.018		172.483	157.035	153.84	163.304	162.437	151.645	151.936	175.001	161.606	169.367	153.788	171.603	177.165	174.135	171.418	158.92	158.623	167.194	158.679	164.786	164.939	171.065	157.107	166.609	156.085	161.588	156.695	171.119	172.147	152.291	147.642	174.073	150.633
		0.06	150.716	171.097	171.383	173.119	176.009	163.523	162.724	176.169	173.617	165.931	167.795	151.136	161.148		171.556	168.78	151.099	147.347	162.519	169.777	171.632	169.599	177.462	170.307	148.018	167.876	159.124	166.708	163.037	165.296	160.386	149.762	164.811	170.121	153.721	151.729	149.82	173.223	145.737	166.377	150.368	174.091	173.366	154.821	173.062	175.633	165.014
		0.07	172.993	164.077	174.119	145.464	171.08	162.652	165.493	159.99	175.229	158.066	166.283	164.411	167.021		158.054	160.457	130.307	172.661	159.716	165.958	173.715	172.583	175.01	156.61	171.901	165.472	170.26	158.862	164.569	158.774	171.006	159.908	160.207	166.441	161.265	168.474	169.041	173.39	162.633	167.439	161.553	152.627	175.144	158.263	148.69	159.063	153.033
		0.08	176.468	160.075	170.891	152.862	171.439	158.402	166.968	156.939	164.279	171.757	167.704	160.578	170.247		164.721	149.687	160.117	167.196	163.255	161.298	159.688	174.907	164.305	158.607	172.992	170.865	174.743	160.437	168.619	156.172	161.595	161.833	164.789	160.486	175.531	167.33	164.028	167.105	158.683	158.43	163.739	167.345	170.997	165.142	170.813	175.834	151.472
		0.09	158.703	175.168	171.687	160.014	170.077	159.594	169.713	161.275	169.548	152.572	166.11	155.246	169.378		173.211	176.976	162.101	166.84	165.973	178.045	161.272	174.44	171.059	165.269	150.943	168.886	166.66	168.756	158.296	159.349	173.258	168.238	166.053	165.223	160.552	170.935	136.98	172.087	147.535	165.712	161.733	164.413	175.929	158.92	167.593	166.187	148.817
		0.1	151.495	166.163	170.346	166.539	173.132	170.17	159.318	164.355	171.355	163.132	166.662	159.6	160.05		167.947	157.583	159.054	164.79	160.776	172.919	170.289	171.239	171.348	166.915	170.131	159.101	160.469	170.58	157.456	158.28	170.502	171.897	161.169	167.012	174.884	151.927	162.954	169.795	145.536	175.48	159.038	174.54	166.049	160.208	179.197	177.762	149.64
		0.11	168.109	161.651	172.204	162.469	173.446	167.053	158.423	169.034	159.995	158.078	164.184	162.273	171.55		165.377	166.849	157.285	162.838	165.747	165.397	172.042	169.273	168.397	164.021	164.86	154.417	159.577	175.127	170.223	149.641	164.556	166.326	156.233	168.834	162.223	161.477	163.609	169.252	158.001	168.594	157.802	166.106	170.057	157.169	162.942	173.713	156.969
		0.12	168.956	151.163	158.195	161.756	174.194	168.517	160.246	154.369	164.369	156.777	162.929	169.688	162.352		152.827	158.654	172.329	160.098	162.424	166.668	160.205	177.871	157.956	169.044	161.765	158.5	154.976	165.783	173.435	160.682	166.462	153.644	168.415	166.067	175.513	154.156	156.336	174.575	151.079	162.129	161.192	172.195	174.076	161.684	173.759	175.648	155.023
		0.13	163.124	162.094	175.016	168.112	171.59	168.574	165.647	168.174	154.458	157.323	174.808	160.559	173.665		163.007	153.291	151.319	153.581	162.186	162.958	163.37	168.019	156.06	160.517	170.161	174.436	164.003	166.169	174.347	156.871	160.042	155.04	164.036	166.564	168.59	149.228	164.441	160.76	147.23	167.897	157.432	167.306	164.774	152.366	168.323	175.784	153.459
		0.14	156.475	157.277	167.657	167.412	178.446	161.204	170.752	158.756	165.696	163.416	169.803	167.565	173.733		166.738	159.703	157.89	169.591	167.433	168.416	162.985	174.429	165.77	163.493	168.043	169.382	160.035	170.57	160.792	150.703	151.961	157.269	152.751	166.437	172.576	142.656	157.934	160.067	150.661	167.051	151.261	176.763	165.508	153.831	165.236	170.743	147.781
		0.15	162.617	172.812	156.519	161.265	167.025	156.803	171.817	165.797	175.164	159.156	173.019	171.75	169.264		167.777	157.048	161.852	162.814	159.391	159.667	169.42	174.257	165.83	167.088	163.736	166.376	153.448	170.486	171.048	166.251	166.353	155.032	171.176	170.607	173.148	170.387	165.661	177	152.36	169.783	167.676	177.88	173.375	159.107	175.408	177.474	152.503
		0.16	157.204	164.14	173.884	171.281	132.484	162.709	171.469	165.552	155.93	172.142	167.85	171.891	168.392		165.827	149.355	160.5	159.401	169.431	157.414	163.796	166.62	163.954	172.581	156.105	171.93	163.098	168.866	169.052	167.142	164.757	164.463	166.399	171.572	176.262	171.322	169.235	176.035	161.388	171.612	162.644	177.716	173.194	163.197	168.212	169.609	157.56
		0.17	167.585	175.443	159.219	176.479	157.925	164.427	170.519	166.677	167.241	173.468	162.088	172.526	171.739		146.685	159.894	152.118	163.727	164.352	170.092	169.694	176.873	167.973	175.996	168.645	176.008	175.118	172.379	158.551	168.41	176.821	156.477	168.972	172.572	177.081	167.987	166.5	159.74	165.857	177.767	156.677	172.6	158.34	157.439	166.386	155.705	146.899
		0.18	168.366	173.243	156.313	165.527	162.522	164.098	157.26	162.976	161.127	171.496	159.956	175.321	171.578		147.279	145.183	150.916	156.993	152.155	169.338	171.433	177.554	164.07	155.283	166.866	156.283	162.504	170.999	159.613	167.951	174.311	153.277	169.918	168.015	179.592	167.813	165.165	155.806	170.833	167.271	165.857	172.27	157.902	166.822	171.849	154.483	158.22
		0.19	165.704	160.803	172.904	173.285	179.061	170.491	169.229	157.822	166.563	164.088	169.298	167.982	164.826		153.652	152.115	159.443	152.608	154.601	163.207	169.499	166.164	162.941	171.141	163.241	174.043	173.929	177.942	157.884	161.973	177.701	158.969	175.995	170.057	172.908	170.452	169.046	159.01	164.256	170.729	174.128	179.247	164.01	170.768	174.691	159.995	154.869
		0.2	175.867	175.088	161.478	169.582	168.379	168.806	167.616	156.975	172.35	173.719	166.275	165.173	161.021		157.788	163.089	163.005	164.175	157.709	166.013	165.327	169.236	166.642	172.261	155.918	169.408	170.252	173.307	159.363	150.593	172.118	159.362	174.542	164.985	166.451	165.093	167.927	174.635	174.329	168.594	174.965	172.143	177.923	178.072	163.818	155.851	165.26
		0.21	170.413	161.079	146.887	169.083	167.89	171.524	158.936	164.037	172.214	165.239	166.015	176.893	172.944		153.542	149.773	159.878	159.991	160.891	164.591	171.313	151.388	165.095	177.027	156.543	162.227	161.93	173.703	159.182	154.268	176.2	162.584	157.139	169.417	158.128	166.955	161.586	161.506	165.641	167.032	166.361	147.644	162.034	155.098	170.303	157.097	161.98
		0.22	158	172.045	165.002	162.844	163.215	166.713	141.473	166.181	150.792	171.244	163.186	164.841	166.458		171.653	148.073	173.265	154.11	157.865	173.812	168.263	157.789	169.26	172.84	169.568	176.749	175.496	172.792	169.082	158.239	169.521	162.087	156.624	174.969	168.174	171.949	171.65	165.794	172.57	173.811	166.169	160.038	171.193	171.852	168.548	173.165	163.729
		0.23	170.145	161.372	156.725	162.49	168.953	173.72	156.15	171.327	166.013	171.002	161.284	173.892	173.653		172.069	151.882	169.644	161.064	165.411	174.853	171.524	152.313	164.593	177.769	161.729	163.587	166.09	175.581	165.015	158.69	174.982	168.406	164.627	175.203	161.419	169.729	171.557	162.229	177.254	170.656	179.324	143.446	168.262	169.541	168.451	163.293	159.414
		0.24	169.082	175.062	153.612	166.834	159.786	170.639	152.365	176.771	169.008	170.523	170.375	168.378	175.217		165.466	155.193	173.841	154.262	157.779	165.718	171.478	175.956	166.166	173.217	158.452	165.785	161.684	170.276	159.655	156.156	167.14	166.529	178.509	161.175	159.42	165.698	178.073	174.465	171.742	167.128	168.9	151.18	152.434	171.04	152.64	157.035	176.191
		0.25	161.959	168.902	144.126	165.006	160.996	176.534	157.302	170.194	163.311	161.025	176.871	177.065	167.69		156.185	149.768	158.977	154.606	160.514	169.015	170.162	176.143	162.335	164.071	166.338	172.329	165.289	172.472	151.192	150.928	174.218	154.304	164.872	164.141	160.193	164.441	170.781	160.062	173.435	166.687	169.776	164.187	163.837	170.069	155.543	160.237	170.461
		0.26	168.492	171.218	159.164	154.064	161.538	167.34	168.341	169.44	172.408	173.128	168.105	167.979	168.652		166.353	151.355	164.273	146.983	151.868	168.318	171.397	177.424	163.285	170.742	167.674	172.607	170.039	171.877	150.363	163.599	167.406	154.405	156.356	173.586	166.077	173.51	159.114	154.704	173.154	164.439	174.92	159.586	165.365	165.525	160.905	167.834	170.724
		0.27	172.451	166.311	158.364	154.901	160.957	160.929	160.913	164.906	174.93	164.365	165.696	164.674	165.811		158.849	145.374	170.752	150.111	157.649	174.094	174.449	174.826	164.325	173.821	174.95	151.523	164.429	174.445	148.657	149.327	162.59	162.093	151.996	171.666	169.606	169.412	169.027	157.589	176.389	167.308	175.399	178.635	172.39	170.156	173.712	172.972	173.695
		0.28	173.208	159.76	175.738	148.661	169.788	161.452	152.536	161.705	175.906	168.095	175.091	168.766	151.018		156.678	145.043	174.231	146.282	164.054	173.927	171.838	176.929	162.868	160.615	163.67	170.271	169.847	176.434	146.413	145.129	164.697	163.633	151.383	166.183	175.092	168.12	164.984	169.54	174.945	161.315	164.604	168.684	172.2	159.787	166.95	160.886	173.117
		0.29	169.037	162.849	153.44	154.922	172.676	170.506	156.358	162.733	165.336	169.651	173.434	173.409	161.687		169.162	144.986	150.087	148.15	160.281	169.614	174.719	164.778	161.483	161.01	169.933	152.767	167.651	168.406	159.407	154.025	166.881	155.942	177.19	163.513	169.798	173.155	159.702	157.331	168.306	163.248	178.038	159.96	172.241	168.094	167.57	156.682	171.825
		0.3	170.812	167.607	156.984	150.821	170.92	175.014	164.432	173.845	171.217	153.216	175.807	169.362	161.813		162.518	138.151	138.765	147.351	163.257	170.772	166.12	168.736	160.648	166.634	170.951	170.628	174.932	178.159	149.435	143.751	169.226	159.976	170.663	159.609	155.881	170.665	161.267	171.521	170.806	165.116	160.782	170.53	176.856	174.065	161.462	173.108	175.288
		0.31	175.338	152.075	157.263	164.347	168.402	165.68	151.876	177.43	165.596	163.017	175.777	173.958	155.554		171.87	146.546	162.945	149.829	157.157	167.449	168.491	174.294	163.047	165.868	168.295	162.358	176.315	167.698	154.265	142.717	171.91	155.835	174.603	168.989	173.096	167.33	166.195	175.923	165.424	172.437	174.717	177.105	173.519	172.544	178.998	166.768	165.878
		0.32	176.871	158.788	176.945	167.624	173.333	163.462	162.359	173.079	168.609	168.736	171.603	169.773	174.325		168.581	144.819	172.41	138.46	159.924	166.461	166.773	178.855	159.556	170.494	171.713	174.256	160.307	164.303	153.946	162.04	172.686	150.743	175.267	178.922	172.134	177.725	155.367	169.174	173.708	156.567	169.953	171.737	174.446	177.376	175.893	175.872	162.479
		0.33	169.067	160.994	152.294	163.03	158.419	167.17	165.765	167.178	165.845	169.076	173.539	165.34	169.356		156.906	138.97	168.251	145.831	157.016	162.628	157.333	172.243	155.322	177.402	174.41	174.6	167.761	158.353	145.539	156.169	167.503	152.279	171.045	166.934	167.542	162.677	154.948	160.572	167.176	157.307	172.113	163.715	177.574	173.087	172.21	172.321	167.312
		0.34	160.63	151.452	157.255	159.589	162.341	160.528	157.824	173.823	169.294	160.541	156.987	166.328	159.035		157.828	153.513	144.426	148.061	156.386	170.108	167.208	171.24	166.47	177.116	170.442	160.72	166.379	171.575	134.537	169.094	171.786	157.125	171.095	172.458	175.167	172.548	161.884	176.711	165.563	167.002	173.237	176.13	178.5	170.911	162.121	174.565	165.892
		0.35	171.697	162.174	160.809	167.596	146.803	157.729	174.418	159.428	167.908	159.604	174.635	170.414	160.013		158.368	150.572	134.39	140.964	162.961	176.245	168.354	167.921	161.652	167.497	162.784	164.979	172.944	160.494	161.496	152.285	160.525	166.959	173.159	158.215	173.006	170.598	154.512	168.432	166.918	167.311	174.551	172.077	174.103	170.227	169.624	176.646	167.908
		0.36	168.815	156.469	177.456	156.908	168.076	174.957	167.486	167.7	167.827	164.81	176.091	168.636	165.192		170.07	146.421	156.553	151.563	160.93	173.293	169.612	171.849	161.117	167.65	173.05	176.093	166.437	168.88	166.546	159.171	165.797	159.171	163.763	175.497	166.81	165.709	167.863	166.485	170.56	164.046	173.012	166.366	165.194	172.342	163.144	171.245	173.983
		0.37	164.028	148.131	171.528	158.832	163.517	170.178	158.636	167.901	159.57	155.008	166.097	174.577	174.973		159.029	150.631	155.849	138.644	160.079	173.819	168.239	171.865	154.241	169.299	175.087	173.385	172.976	159.153	152.02	161.637	173.596	160.727	173.418	178.171	167.069	165.79	163.321	171.527	166.579	168.859	174.608	162.199	169.673	175.276	166.865	177.41	164.488
		0.38	168.19	157.099	167.279	157.687	161.449	164.547	171.721	165.511	173.248	156.085	162.939	172.149	162.482		151.245	154.907	142.921	154.939	157.242	162.629	167.903	167.849	159.852	161.713	170.715	177.468	173.229	162.245	150.805	176.842	161.69	163.177	169.61	154.237	171.506	168.106	165.062	175.372	170.814	163.977	167.05	165.204	159.178	166.027	169.337	174.889	161.368
		0.39	156.198	159.64	149.999	169.842	150.704	165.191	154.493	168.197	162.267	166.598	172.983	178.999	167.383		161.251	168.273	140.851	145.707	161.735	157.076	170.658	173.055	156.514	162.992	169.913	176.695	172.734	153.923	162.742	156.191	174.408	157.776	173.428	155.384	163.474	176.678	157.717	176.507	175.55	165.836	174.201	170.532	163.559	155.366	162.733	173.116	176.458
		0.4	163.883	166.15	174.451	165.102	154.933	168.375	152.71	158.976	163.873	160.327	172.866	168.572	158.247		148.762	164.828	133.635	158.43	174.144	160.674	167.534	169.496	164.859	155.47	162.129	174.988	168.232	168.978	164.859	157.549	172.246	162.74	173.956	157.69	160.572	171.782	174.605	176.333	166.598	170.745	171.1	178.866	166.868	169.726	158.077	177.238	164.171
		0.41	169.158	174.95	163.185	156.86	151.478	169.129	146.175	160.961	162.621	166.163	175.983	171.377	153.476		148.913	172.501	144.631	159.127	169.793	164.206	163.239	168.799	160.096	166.795	177.424	171.371	170.534	157.599	158.181	158.425	172.257	162.479	176.736	158.217	168.8	160.856	170.033	166.364	165.957	164.702	172.484	165.608	168.858	174.832	167.688	162.778	171.127
		0.42	175.323	168.993	156.299	157.86	161.43	168.311	152.619	160.531	155.268	166.65	150.836	150.306	155.308		170.352	164.824	146.06	153.611	170.778	158.882	177.511	176.687	151.84	161.742	175.689	163.066	176.39	164.793	166.669	161.671	178.868	153.915	176.604	159.556	171.207	167.3	175.218	164.228	167.81	173.996	171.837	165.631	167.883	167.467	171.413	163.937	158.995
		0.43	169.016	162.766	166.339	161.206	167.025	156.263	163.385	169.582	164.806	160.729	165.981	146.83	166.429		169.127	156.428	150.931	154.637	166.646	159.722	173.081	173.338	154.264	168.727	168.831	168.929	163.784	168.141	169.965	162.092	175.753	163.2	175.689	166.246	167.843	170.99	176.261	166.395	171.568	177.135	176.35	162.764	164.423	169.948	167.076	158.665	172.92
		0.44	151.708	170.216	152.197	168.088	151.766	170.145	172.493	157.676	159.99	163.126	177.362	172.098	169.652		162.903	149.179	167.543	156.588	163.215	159.842	177.217	164.41	161.725	178.123	167.106	174.504	171.971	173.039	165.874	163.026	175.832	164.541	173.445	169.86	169.852	163.04	163.689	163.556	174.349	169.261	171.618	163.579	164.743	171.2	170.856	159.115	166.009
		0.45	155.857	164.976	159.396	164.701	141.482	171.048	159.228	144.114	158.581	166.344	158.169	157.582	158.665		157.284	163.046	171.838	151.137	163.77	153.959	154.418	176.23	150.346	164.525	168.295	164.564	168.584	168.343	159.525	161.685	168.815	165.284	167.976	161.888	164.195	158.643	162.079	159.503	160.264	172.73	166.298	163.411	173.064	161.771	161.973	160.449	177.042
		0.46	148.659	175.058	154.647	167.108	162.325	164.1	167.595	169.745	165.782	162.03	153.519	152.673	156.672		165.333	144.379	168.566	160.504	160.663	171.469	170.105	168.316	167.403	169.004	174.508	168.262	171.479	155.22	168.921	162.396	171.2	149.826	171.439	168.945	163.277	163.149	174.16	172.446	172.911	165.345	169.746	170.186	169.978	168.848	159.234	164.977	174.239
		0.47	153.49	174.679	147.283	160.93	165.36	173.139	160.615	153.12	169.997	164.801	156.22	150.643	163.038		167.901	141.644	172.935	155.701	163.354	163.113	165.245	170.483	161.221	165.136	167.158	170.522	171.758	164.863	177.304	163.532	175.909	168.918	171.71	166.353	175.646	165.46	171.949	173.096	173.296	169.869	177.248	170.42	168.728	170.04	167.083	159.35	172.562
		0.48	151.022	162.378	154.674	161.234	149.364	152.102	141.827	149.894	165.464	168.106	148.416	144.512	158.87		159.078	148.705	173.045	156.201	160.224	168.83	168.406	165.16	161.59	163.947	159.5	177.841	164.913	158.376	168.911	169.69	168.895	158.374	172.256	163.769	173.363	167.722	166.899	169.325	166.317	170.736	169.073	167.327	177.137	174.421	167.625	171.275	170.127
		0.49	152.848	173.616	155.63	172.913	158.568	166.833	159.058	161.008	161.914	167.916	159.339	157.897	156.016		157.587	144.631	160.282	171.27	162.163	175.819	171.42	161.441	172.495	174.601	175.198	168.273	175.958	168.85	160.918	167.922	173.296	166.508	164.032	174.289	175.944	167.521	160.933	158.853	171.668	175.014	175.784	158.17	174.326	176.23	174.662	172.755	170.011
		0.5	149.035	169.112	136.59	156.385	165.633	163.148	162.759	165.982	160.036	170.476	156.304	157.338	156.945		159.068	149.141	165.218	163.069	164.137	152.485	169.776	166.934	158.219	163.576	169.092	162.732	171.973	165.748	150.625	160.781	170.315	162.33	165.238	171.879	167.176	169.199	172.447	167.398	170.076	175.611	172.123	164.013	172.06	170.237	169.173	173.453	174.428
		0.51	149.101	171.313	157.017	164.726	168.043	165.702	167.025	174.927	166.445	160.106	152.606	152.383	156.699		160.821	148.379	169.275	154.494	159.639	158.532	170.529	158.617	162.205	163.185	174.355	167.802	173.646	165.429	163.251	153.958	169.666	155.604	176.87	151.061	178.493	163.316	171.358	176.912	174.459	173.77	174.474	164.523	173.887	178.267	174.637	178.006	164.17
		0.52	151.373	173.224	156.297	159.69	161.699	166.316	159.187	166.172	159.352	163.302	151.301	148.676	152.831		165.277	155.643	170.901	156.68	168.849	159.087	172.888	169.376	157.19	174.057	177.431	167.108	173.427	164.951	169.728	160.557	172.68	157.662	165.947	178.002	173.519	169.476	171.691	170.18	173.406	174.422	170.34	168.156	175.258	169.378	170.292	170.881	159.925
		0.53	147.392	174.229	169.615	150.237	150.782	167.089	170.954	165.425	169.057	162.981	152.349	154.276	153.64		173.406	155.124	171.967	156.497	158.892	160.754	164.846	173.955	159.084	176.361	172.349	172.697	178.255	163.466	167.399	152.885	164.916	162.545	173.415	160.552	170.659	152.6	163.399	166.357	159.979	171.996	169.037	174.192	161.335	174.662	172.407	160.253	157.417
		0.54	148.142	179.025	160.863	167.404	140.092	167.943	161.98	165.205	162.582	168.054	156.268	148.579	153.271		158.77	154.154	169.742	151.68	157.659	164.615	171.104	163.614	162.49	173.552	170.85	162.034	156.66	164.025	164.416	178.911	164.215	162.115	172.316	176.261	160.835	167.524	159.222	170.118	172.35	165.771	169.422	168.227	165.874	170.789	165.263	165.422	171.532
		0.55	152.756	174.854	168.293	172.222	144.126	159.923	166.174	164.064	167.745	155.449	157.836	154.508	153.71		171.908	173.299	166.897	160.294	161.959	145.964	166.746	171.48	155.799	165.306	177.472	172.964	168.347	165.45	176.57	153.478	170.404	163.497	161.176	177.52	172.756	161.069	161.375	169.928	170.684	168.126	166.427	173.466	168.841	172.919	174.395	174.61	166.528
		0.56	148.596	167.904	167.493	158.931	164.201	171.447	162.601	172.79	160.505	149.722	155.123	152.335	152.768		159.557	174.814	174.989	151.944	153.18	157.759	164.394	176.608	157.852	164.185	177.356	172.339	175.062	160.658	165.895	165.303	167.14	160.189	171.309	167.999	171.033	158.504	162.356	170.062	161.949	164.057	164.14	165.115	161.498	173.72	164.269	169.325	172.996
		0.57	158.929	177.032	157.623	151.223	160.001	160.408	173.267	167.935	161.076	155.32	158.796	159.395	157.503		172.577	173.232	173.418	154.38	166.933	159.371	166.734	170.494	159.127	177.564	164.735	158.1	157.951	169.211	168.654	156.32	167.989	163.315	170.994	156.067	160.703	160.634	162.626	154.606	169.201	167.262	179.45	162.419	171.4	176.031	159.628	159.312	170.007
		0.58	156.384	167.687	171.084	157.789	174.209	174.147	166.817	170.416	156.926	165.321	150.347	146.506	148.748		172.931	177.582	160.759	152.342	160.907	165.596	175.324	170.811	167.497	168.485	172.18	160.766	161.811	165.333	172.711	149.816	162.784	157.672	172.732	162.008	157.171	169.181	164.265	166.161	177.986	166.758	171.997	170.013	169.36	170.487	166.435	166.76	176.071
		0.59	153.701	164.849	164.393	156.201	169.205	174.069	172.259	177.488	164.687	158.961	157.911	149.223	153.76		171.101	173.554	162.676	154.133	156.288	161.364	171.929	163.626	165.731	170.715	165.4	161.479	155.633	167.752	163.003	163.436	170.018	166.925	167.256	151.385	141.824	163.025	165.716	167.791	169.409	170.225	169.105	160.997	168.047	161.666	153.56	159.434	175.657
		0.6	146.33	168.946	164.84	155.568	165.791	168.494	170.097	175.834	165.57	160.439	166.53	163.002	159.13		163.271	171.547	152.395	151.377	157.86	164.158	170.104	145.077	165.613	178.961	172.954	143.74	151.433	163.556	167.992	152.781	172.282	150.775	163.36	157.963	158.82	172.142	163.537	172.266	178.338	161.222	169.594	160.029	166.427	167.951	161.855	164.842	163.172
		0.61	163.456	176.602	166.043	154.292	171.432	174.169	167.375	177.612	154.758	155.188	154.885	147.514	154.337		173.48	177.826	139.172	150.283	155.421	157.024	169.213	150.204	163.632	179.737	159.427	134.518	160.996	160.276	160.862	136.688	169.437	163.017	171.542	163.769	156.542	174.3	156.932	170.027	164.375	170.513	173.209	172.878	174.596	169.759	160.341	170.807	169.073
		0.62	165.93	174.732	160.392	160.255	159.101	168.791	171.185	165.976	164.525	151.956	151.075	151.127	151.441		174.757	159.864	149.709	147.246	169.495	170.673	175.54	170.971	163.41	174.279	166.96	162.242	161.082	169.492	174.363	139.639	174.488	167.307	165.316	167.853	166.335	165.08	169.95	171.421	179.111	173.206	173.216	162.241	178.513	174.272	177.453	164.152	161.013
		0.63	155.043	172.819	148.393	158.602	155.237	173.353	165.503	166.799	154.642	153.199	172.221	159.844	162.375		161.042	144.223	159.788	156.193	160.319	168.546	176.582	159.487	166.955	176.444	172.24	175.342	175.64	168.509	175.849	149.584	172.409	160.296	169.266	167.813	173.765	162.934	167.5	177.56	170.068	171.929	176.304	162.504	174.936	163.907	173.08	175.408	157.89
		0.64	160.025	176.181	164.073	157.713	160.496	170.423	172.141	174.831	167.433	154.312	171.351	161.26	161.986		151.265	153.753	175.165	163.979	155.908	158.187	168.868	151.406	170.182	172.425	161.66	170.737	162.046	169.233	170.272	143.696	176.632	167.092	174.571	166.818	176.175	166.535	172.953	175.854	167.802	173.355	172.275	167.406	168.799	164.471	171.338	175.978	158.058
		0.65	165.984	172.192	152.735	153.454	154.059	170.981	168.919	171.909	155.005	152.572	160.85	157.309	162.051		159.438	154.817	170.091	162.11	141.446	163.093	178.419	177.581	167.801	167.761	156.144	171.434	162.506	167.133	166.737	147.423	171.015	157.082	173.541	158.749	175.536	163.966	169.028	175.274	170.578	168.177	167.65	168.273	175.242	165.202	167.687	176.785	163.559
		0.66	159.465	177.398	155.568	157.093	152.228	178.276	169.776	156.077	159.732	161.946	155.261	156.642	159.949		163.21	147.698	154.696	162.562	145.037	152.441	174.77	152.577	169.537	174.503	157.824	174.744	172.389	162.336	169.392	159.971	167.196	157.251	163.707	158.518	171.336	169.378	165.336	174.118	174.308	168.716	172.715	171.323	165.506	164.505	168.209	169.773	155.271
		0.67	156.394	172.441	147.984	150.706	151.53	149.68	167.264	167.13	159.241	157.145	156.173	151.593	153.999		151.131	154.212	158.686	161.145	142.437	155.625	167.158	164.734	160.129	170.303	155.616	171.003	171.044	151.306	171.244	169.306	164.562	156.332	176.596	159.74	177.528	167.823	168.663	174.182	168.578	172.41	171.598	160.678	169.636	168.87	175.06	175.589	167.532
		0.68	156.67	174.888	162.552	166.726	155.936	171.468	169.994	164.672	158.268	160.681	171.6	153.397	156.93		152.948	151.023	154.502	160.984	140.725	155.229	170.417	163.98	162.939	165.749	163.254	172.547	172.24	148.686	169.385	157.813	169.672	161.679	171.724	151.262	177.399	162.929	171.477	177.384	168.403	169.991	166.723	167.282	175.055	170.185	172.695	175.631	152.451
		0.69	163.447	173.892	156.581	164.21	152.092	168.536	174.132	173.968	160.854	165.313	151.237	152.706	158.056		156.564	161.938	157.549	151.484	141.179	161.532	169.446	166.283	166.889	173.388	172.858	161.792	175.675	167.607	170.644	156.308	178.155	163.318	163.014	166.595	175.176	172.365	168.169	176.186	162.249	169.986	177.533	169.515	173.965	170.955	175.412	164.32	156.851
		0.7	163.374	175.129	152.395	164.902	153.647	173.317	165.84	163.093	157.758	161.416	155.849	152.568	159.841		152.014	143.435	173.324	145.857	148.19	162.764	164.539	165.82	165.509	171.866	168.142	161.656	177.146	161.355	168.982	139.275	173.272	164.923	169.36	162.852	174.137	171.184	166.749	174.265	169.393	172.595	175.387	164.779	171.198	169.194	170.106	176.124	157.088
		0.71	161.938	175.566	151.298	155.871	157.02	171.54	170.41	156.605	170.789	160.95	159.841	148.953	153.334		170.728	144.314	173.215	157.562	146.599	159.15	170.186	160.727	156.926	176.951	174.547	158.287	174.144	153.717	168.278	144.293	175.243	163.998	156.036	165.998	170.709	178.227	174.739	162.327	169.771	171.333	172.616	168.612	177.324	176.767	172.979	161.389	162.66
		0.72	150.892	173.982	158.316	154.374	157.564	166.2	174.771	169.361	166.366	161.305	164.232	154.88	160.465		170.241	161.125	162.747	154.68	137.141	159.55	169.025	144.207	152.46	161.311	177.883	152.017	175.274	151.414	166.65	146.607	172.006	142.552	158.02	157.827	171.463	157.967	176.49	154.121	169.776	173.344	171.033	173.465	168.087	161.376	162.78	158.07	155.156
		0.73	157.56	168.876	167.909	160.92	166.559	156.816	175.993	176.775	159.315	161.462	160.291	161.225	160.372		167.42	155.662	154.413	165.377	145.976	162.63	168.778	173.282	165.903	175.286	169.019	167.01	171.93	156.109	176.629	166.41	178.758	162.632	164.039	166.461	174.916	162.721	173.789	161.63	168.277	171.759	171.21	167.706	165.664	175.486	173.034	163.306	148.799
		0.74	164.636	168.813	168.298	165.717	168.266	164.645	174.507	164.139	160.638	154.732	169.438	161.215	164.318		166.51	163.15	172.42	150.231	143.982	158.122	162.095	163.645	150.054	172.629	174.293	158.734	177.187	152.333	164.919	177.337	176.694	166.018	161.395	167.647	176.229	153.286	173.029	159.057	173.68	172.57	173.065	168.397	166.739	168.19	174.344	158.189	147.669
		0.75	145.775	161.245	158.635	169.032	162.683	147.327	175.373	169.756	171.058	157.054	169.823	166.417	170.32		160.666	164.381	153.511	153.108	150.26	165.348	165.704	163.742	146.947	170.823	169.698	162.846	177.611	160.283	170.339	165.061	177.229	162.826	164.845	178.447	176.782	164.013	173.796	157.845	154.803	175.181	177.181	172.294	163.917	169.709	179.669	163.004	149.625
		0.76	157.861	154.005	162.167	158.869	156.073	149.389	173.168	173.914	163.954	156.375	169.716	166.286	165		168.114	161.094	160.089	156.037	130.576	158.941	171.985	167.757	159.939	170.002	175.418	166.934	175.942	162.75	164.162	177.965	169.69	158.806	161.81	163.956	171.742	160.488	175.032	159.42	161.129	177.434	172.843	170.684	170.071	167.434	170.369	164.846	157.295
		0.77	154.302	159.926	165.962	173.333	156.902	149.701	174.347	163.839	172.604	157.244	163.882	162.648	172.108		171.193	161.307	173.807	151.872	137.494	157.352	166.2	165.681	152.831	174.306	173.781	166.49	172.484	157.713	175.105	165.239	171.295	157.675	169.211	175.667	173.352	165.524	155.093	165.979	169.881	165.61	173.873	165.639	172.147	176.13	177.051	164.58	173.005
		0.78	167.201	150.93	167.686	178.751	151.632	152.993	176.066	158.304	168.107	160.932	164.505	165.739	163.248		177.312	156.622	171.444	161.429	150.145	165.917	169.441	160.157	162.859	172.691	175.071	159.195	171.305	158.466	174.847	149.858	162.181	163.991	155.538	168.237	175.27	167.486	164.268	152.856	171.636	176.132	159.206	167.775	164.09	167.556	170.601	154.75	171.259
		0.79	162.156	162.648	156.4	166.711	147.895	157.542	175.946	164.001	175.263	158.261	162.946	165.421	167.091		171.261	162.668	169.649	150.466	166.721	154.064	169.569	159.155	161.823	165.985	176.156	164.752	170.01	164.655	178.263	171.474	156.047	164.277	151.224	170.203	170.675	156.95	166.287	152.99	175.889	171.806	166.543	166.062	167.341	165.478	169.319	155.414	135.29
		0.8	144.846	163.071	165.445	177.194	159.062	153.422	172.532	164.919	172.201	164.441	162.983	163.721	157.109		174.122	170.606	159.424	152.432	167.873	150.372	164.937	164.156	162.28	168.009	169.027	162.6	173.243	163.057	174.879	172.852	166.722	169.746	153.009	167.306	178.306	177.147	164.963	161.622	170.912	176.235	160.081	167.238	171.066	177.253	178.408	159.181	123.902
		0.81	160.013	165.962	157.689	172.69	146.903	149.597	174.085	156.902	167.67	162.978	170.243	164.042	165.635		170.962	159.283	160.823	153.557	169.018	157.72	168.948	173.501	162.477	171.093	165.666	173.285	176.495	167.094	178.738	177.906	150.258	164.378	144.851	177.67	172.184	166.491	161.545	157.078	172.177	174.486	158.233	163.408	167.536	155.187	170.846	156.3	127.441
		0.82	155.407	159.019	170.18	174.146	166.379	157.303	174.786	172.872	163.497	149.295	170.076	161.985	159.026		165.249	163.53	167.862	162.39	162.202	155.478	170.872	160.051	165.119	164.233	170.663	163.104	175.274	168.412	164.903	176.873	150.092	159.01	157.127	171.65	175.951	164.176	167.72	159.868	173.858	170.391	152.148	158.291	166.589	149.016	176.546	162.107	119.589
		0.83	158.61	159.886	162.983	169.398	161.75	158.828	167.453	164.394	161.224	176.135	172.816	172.445	170.146		167.887	167.624	168.038	160.547	164.119	169.01	176.524	171.183	170.067	166.04	170.804	167.354	167.587	173.849	163.58	170.719	158.925	170.324	159.491	165.878	166.156	162.553	165.65	152.321	169.813	174.554	168.188	176.184	160.233	155.979	169.626	151.321	169.673
		0.84	158.24	162.124	162.995	169.823	147.834	158.261	169.579	135.421	138.214	154.148	177.105	166.339	155.157		160.052	167.596	164.215	162.704	166.892	171.883	170.019	168.904	165.923	167.717	166.051	168.959	172.342	174.709	169.57	168.415	156.685	160.672	152.271	169.997	177.967	169.126	162.152	159.041	172.65	179.528	171.283	176.127	162.682	151.445	178.124	162.646	167.75
		0.85	156.706	157.239	171.187	171.176	159.884	159.566	168.626	137.917	150.769	150.432	159.399	157.511	154.613		167.294	175.115	167.859	154.292	161.072	164.343	164.295	164.279	161.913	168.89	162.784	157.556	173.024	166.97	168.068	177.135	153.363	161.987	142.221	171.887	162.785	173.268	176.678	140.216	171.77	176.348	162.734	153.433	159.797	149.981	172.102	147.141	173.676
		0.86	166.561	161.68	163.132	166.141	162.561	158.092	164.207	167.506	147.266	149.471	165.452	166.123	156.715		172.671	174.961	178.822	151.655	168.211	152.95	157.203	161.098	156.328	172.853	177.873	155.93	162.387	168.524	164.961	172.952	166.101	160.932	146.897	169.741	175.582	165.798	168.297	168.776	162.783	166.871	165.138	170.303	169.864	173.223	166.549	167.28	156.452
		0.87	155.109	166.149	156.949	168.649	162.217	153.053	170.943	166.845	156.773	146.174	156.599	152.912	160.407		178.451	170.84	161.979	153.045	173.182	170.415	155.101	168.808	156.712	170.489	174.103	155.435	167.555	164.859	169.085	171.368	178.607	162.86	146.729	173.026	174.2	175.425	163.519	175.867	155.831	172.439	173.255	178.971	172.686	167.54	169.348	176.401	163.976
		0.88	163.509	166.103	176.814	168.84	168.48	169.505	153.988	166.002	157.477	151.659	164.288	142.273	164.349		174.355	176.78	157.324	146.568	171.677	165.842	164.027	160.067	163.641	169.504	174.779	153.948	163.846	168.31	164.769	170.948	170.347	169.649	151.658	170.955	176.378	174.471	165.12	168.449	164.5	166.782	165.556	171.464	174.829	167.702	158.905	169.708	174.251
		0.89	155.525	157.786	174.323	166.066	163.568	174.418	172.085	158.164	153.452	155.335	171.224	154.622	173.225		171.16	159.082	159.925	145.702	172.803	172.616	170.921	167.12	167.475	162.841	176.728	157.386	164.642	163.277	170.631	167.486	167.111	163.762	153.179	169.361	173.146	170.585	160.734	159.197	168.682	169.947	175.917	173.928	166.273	159.53	164.391	164.895	171.93
		0.9	146.618	158.052	173.462	167.894	167.281	174.355	177.892	173.914	156.78	160.921	170.616	141.671	150.645		162.174	160.449	164.533	149.211	170.382	166.581	173.61	169.416	168.39	175.291	174.018	167.486	167.984	170.037	170.724	157.423	166.359	159.453	147.666	172.772	174.297	173.501	167.676	169.522	168.295	172.611	169.29	173.598	169.745	160.546	165.439	170.256	158.449
		0.91	164.901	155.616	170.737	164.958	173	164.473	156.531	171.968	161.065	152.929	177.214	166.333	162.866		161.25	160.263	154.529	156.769	175.045	162.857	167.859	166.146	157.784	169.548	174.42	159.282	165.242	166.849	170.203	162.424	163.161	161.967	142.517	175.975	177.912	168.465	153.75	166.687	159.677	169.335	163.553	165.263	174.94	165.27	164.794	172.944	164.34
		0.92	164.478	169.223	168.767	162.003	167.795	177.879	163.607	176.129	167.573	153.45	171.881	159.824	170.07		154.031	157.864	158.486	161.687	161.034	152.068	165.804	163.913	150.251	173.722	169.141	152.069	168.465	173.118	170.548	164.347	164.929	164.586	144.696	174.314	171.535	158.44	172.796	162.692	156.729	168.917	159.882	173.539	172.18	175.229	161.12	169.973	165.269
		0.93	172.152	165.416	168.399	158.884	166.521	172.203	175.84	173.801	168.859	169.929	163.409	158.253	164.904		145.102	159.239	168.345	145.79	158.001	161.204	171.024	163.19	163.569	174.591	171.903	156.919	161.283	172.504	173.503	159.5	153.619	171.686	158.253	175.354	177.499	171.079	170.237	155.544	164.07	169.619	164.527	173.191	161.217	167.15	161.553	160.533	162.617
		0.94	152.177	160.294	166.874	169.155	165.913	169.991	172.489	172.85	170.798	169.504	169.073	166.456	170.354		157.875	169.901	161.768	147.251	168.004	158.106	163.303	164.144	158.78	172.245	173.041	158.389	161.162	165.619	179.429	167.791	165.258	164.327	173.151	170.906	176.824	158.64	163.658	162.455	160.183	172.594	164.545	170.509	166.391	176.264	173.122	176.044	168.576
		0.95	146.718	151.961	167.782	174.376	165.756	170.184	161.119	167.019	170.869	169.573	161.014	155.2	170.631		175.582	159.677	162.639	141.29	162.423	153.826	167.252	165.616	155.661	173.843	167.641	161.364	171.206	167.486	168.107	169.36	153.106	165.662	170.318	176.886	177.251	174.271	163.685	173.583	150.192	175.301	153.372	175.997	174.04	172.279	165.486	179.201	163.086
		0.96	163.528	154.73	165.362	167.306	149.15	165.873	171.887	167.078	159.915	174.926	170.957	157.401	162.526		166.474	162.705	167.352	144.268	156.66	151.821	154.206	169.943	147.4	174.166	179.177	163.265	169.972	164.241	174.234	165.559	142.283	163.511	177.602	175.275	170.278	176.557	165.215	175.14	159.712	164.537	160.03	165.287	168.288	156.926	158.921	165.458	165.303
		0.97	161.776	169.916	165.029	156.637	161.01	168.253	156.664	166.856	152.832	178.184	166.99	157.013	157.537		160.364	161.181	159.2	153.073	161.151	148.013	155.006	162.283	151.25	173.331	169.018	159.464	158.055	160.743	177.017	165.008	148.856	159.704	164.941	173.784	170.57	175.16	162.976	168.459	159.748	172.688	163.791	172.138	166.563	173.085	170.668	170.148	161.257
		0.98	153.076	160.46	159.405	155.874	154.335	170.757	165.623	172.32	153.994	159.922	156.156	156.676	168.67		160.991	156.964	169.095	149.905	175.613	154.286	161.805	161.972	156.125	178.391	161.895	161.98	158.001	171.473	177.15	169.807	170.402	169.379	172.984	172.486	175.849	169.753	170.95	167.333	160.329	175.771	162.992	177.811	173.408	175.201	170.834	177.069	160.887
		0.99	154.501	166.439	161.258	162.648	158.097	176.208	165.711	168.467	152.832	170.172	173.539	158.502	143.939		160.449	154.498	168.585	151.883	171.939	156.351	160.068	161.314	151.826	175.809	174.335	154.939	156.954	169.71	178.851	153.611	169.69	154.368	170.864	169.856	173.969	166.324	169.569	160.33	161.244	168.079	160.638	169.985	163.945	172.089	174.38	168.453	173.779
		1	151.207	162.283	161.923	155.31	158.235	172.422	161.371	170.338	164.007	147.723	156.741	172.313	137.159		162.235	165.504	160.651	146.548	171.191	155.915	159.361	160.401	147.666	171.897	170.741	153.865	168.47	169.733	177.589	156.121	158.446	151.612	160.118	170.601	164.008	164.564	169.815	149.643	164.296	174.166	166.134	164.797	170.841	174.815	161.388	153.926	166.738
[truncated: 69 more columns]

## Sheet: Extended Data Fig.6e
			Cr
		Distance range	Trajectory 1		Trajectory 2		Trajectory 3
			average	SD	average	SD	average	SD
		<1 nm	0.312664	0.019158	0.315461	0.021128	0.320352	0.020696
		1-2 nm	0.120328	0.013948	0.123211	0.013113	0.126336	0.011902
		2-3 nm	0.059094	0.00848	0.060648	0.01027	0.06193	0.009123
		3-4 nm	0.041172	0.006607	0.04375	0.008569	0.045805	0.010111
		4-5 nm	0.035625	0.011843	0.040398	0.01274	0.035813	0.011451

## Sheet: Extended Data Fig.6f
		Source data			Histogram
		RMSD [nm]				Count
		Cholesterol	Stigmasterol		Bin center [nm]	Cholesterol	Stigmasterol
		0.134077	0.107351		0.095	0	4
		0.141276	0.11229		0.096	0	5
		0.137094	0.113537		0.097	0	8
		0.135982	0.114354		0.098	0	22
		0.136947	0.113263		0.099	0	40
		0.124799	0.114903		0.1	0	78
		0.138114	0.117012		0.101	0	128
		0.129135	0.112769		0.102	0	173
		0.123521	0.109361		0.103	0	261
		0.128575	0.109094		0.104	0	359
		0.135956	0.10806		0.105	0	392
		0.129653	0.113135		0.106	0	466
		0.147961	0.112145		0.107	0	519
		0.13552	0.109883		0.108	0	513
		0.131687	0.110418		0.109	0	457
		0.135741	0.112116		0.11	0	389
		0.141478	0.113578		0.111	0	334
		0.133086	0.10888		0.112	0	243
		0.130048	0.118029		0.113	0	212
		0.138789	0.109814		0.114	0	137
		0.139851	0.11343		0.115	2	99
		0.136934	0.118076		0.116	1	76
		0.136176	0.11103		0.117	6	30
		0.131671	0.112039		0.118	6	21
		0.140415	0.113053		0.119	10	10
		0.13933	0.110203		0.12	13	7
		0.12732	0.112208		0.121	21	10
		0.121885	0.112374		0.122	38	4
		0.127394	0.10924		0.123	64	2
		0.138957	0.115468		0.124	74	1
		0.131118	0.114217		0.125	107	1
		0.140077	0.115472		0.126	125	0
		0.132757	0.114351		0.127	181	0
		0.145414	0.110715		0.128	203	0
		0.144223	0.116059		0.129	225	0
		0.135942	0.114897		0.13	203	0
		0.140016	0.116873		0.131	273	0
		0.136512	0.112692		0.132	263	0
		0.141594	0.110367		0.133	277	0
		0.132347	0.116153		0.134	284	0
		0.135489	0.112521		0.135	311	0
		0.132846	0.106672		0.136	290	0
		0.142244	0.111761		0.137	281	0
		0.13641	0.119806		0.138	286	0
		0.135999	0.110247		0.139	207	0
		0.131456	0.115384		0.14	217	0
		0.1298	0.114302		0.141	242	0
		0.137224	0.12177		0.142	166	0
		0.140862	0.114603		0.143	128	0
		0.131683	0.113813		0.144	109	0
		0.139393	0.111214		0.145	89	0
		0.133477	0.11171		0.146	81	0
		0.133006	0.113797		0.147	58	0
		0.135001	0.109713		0.148	49	0
		0.133408	0.113612		0.149	34	0
		0.132649	0.106073		0.15	25	0
		0.135937	0.115512		0.151	19	0
		0.131024	0.106558		0.152	16	0
		0.136455	0.11008		0.153	6	0
		0.133899	0.10755		0.154	5	0
		0.139999	0.109294		0.155	3	0
		0.132038	0.106306		0.156	2	0
		0.1324	0.119183		0.157	0	0
		0.130833	0.106142		0.158	0	0
		0.138496	0.104823		0.159	0	0
		0.135221	0.10837		0.16	1	0
		0.138998	0.107465
		0.132886	0.112076
		0.132255	0.115152
		0.131111	0.109727
		0.132631	0.105926
		0.143607	0.106478
		0.131437	0.111256
		0.139532	0.103586
		0.141899	0.110684
		0.134132	0.114308
		0.142423	0.10513
		0.134517	0.112577
		0.130722	0.104389
		0.141204	0.111027
		0.143667	0.105439
		0.135099	0.112766
		0.133173	0.112646
		0.139037	0.108922
		0.134143	0.11208
		0.13648	0.102279
		0.135248	0.112416
		0.13302	0.112974
		0.130201	0.116683
		0.135083	0.109999
		0.13973	0.117642
		0.139582	0.110974
		0.135867	0.107495
		0.13929	0.105822
		0.129816	0.113082
		0.137407	0.103898
		0.131788	0.107645
		0.133379	0.105987
		0.140981	0.107877
		0.136493	0.108798
		0.137633	0.112687
		0.143725	0.104773
		0.143609	0.105761
		0.133936	0.110533
		0.139922	0.106179
		0.141944	0.108256
		0.127027	0.106268
		0.128073	0.11292
		0.13802	0.110423
		0.146937	0.115658
		0.140317	0.114265
		0.130538	0.115106
		0.146107	0.114183
		0.13506	0.112125
		0.141222	0.114454
		0.134927	0.11273
		0.138415	0.114078
		0.141093	0.113573
		0.140296	0.116633
		0.141737	0.105787
		0.12989	0.115508
		0.13271	0.115672
		0.13978	0.115062
		0.140718	0.109388
		0.137743	0.111741
		0.144806	0.109853
		0.131757	0.114032
		0.142293	0.113542
		0.137557	0.113912
		0.134125	0.108725
		0.133382	0.113528
		0.136215	0.115822
		0.135584	0.117664
		0.13075	0.12053
		0.136854	0.117968
		0.141257	0.119288
		0.13749	0.105662
		0.142583	0.112622
		0.135187	0.11274
		0.13977	0.112994
		0.140289	0.111027
		0.140776	0.113551
		0.1486	0.113845
		0.142387	0.110041
		0.149777	0.106733
		0.143474	0.116133
		0.14805	0.111808
		0.149993	0.116069
		0.145433	0.105573
		0.141987	0.114197
		0.148765	0.107803
		0.148892	0.113857
		0.140671	0.110747
		0.13741	0.115491
		0.149234	0.113209
		0.138945	0.106565
		0.146286	0.109513
		0.140714	0.108768
		0.142584	0.111145
		0.135628	0.114956
		0.139691	0.109189
		0.141191	0.103901
		0.136422	0.109915
		0.139822	0.108879
		0.146125	0.114245
		0.147478	0.10143
		0.14964	0.109602
		0.152897	0.113075
		0.135748	0.106433
		0.146031	0.106413
		0.144814	0.110614
		0.141067	0.10721
		0.138427	0.107852
		0.136193	0.102548
		0.138603	0.105317
		0.139326	0.105561
		0.132233	0.105483
		0.144574	0.109372
		0.142998	0.108398
		0.147827	0.110389
		0.135171	0.108254
		0.136137	0.123594
		0.140621	0.110607
		0.145604	0.110279
		0.144145	0.10913
		0.152869	0.110004
		0.13913	0.112691
		0.134495	0.113208
		0.134064	0.108871
		0.145688	0.105049
		0.143205	0.111119
		0.13905	0.102893
		0.135924	0.115229
		0.148158	0.111708
		0.138989	0.110745
		0.135674	0.109244
		0.133132	0.116729
		0.144816	0.112039
		0.140629	0.111706
		0.139492	0.110772
		0.141966	0.112994
		0.140692	0.108158
		0.132337	0.109249
		0.135909	0.109192
		0.147037	0.113321
		0.134488	0.109023
		0.13384	0.112892
		0.123491	0.109016
		0.129475	0.110283
		0.133416	0.113048
		0.134256	0.107539
		0.133893	0.104268
		0.13363	0.109334
		0.132498	0.108946
		0.142359	0.105728
		0.145518	0.108799
		0.136853	0.109299
		0.13367	0.106963
		0.136893	0.107399
		0.13783	0.112537
		0.13513	0.109218
		0.139387	0.110183
		0.131658	0.104336
		0.141893	0.104807
		0.134015	0.111249
		0.139964	0.110112
		0.139035	0.112146
		0.139801	0.108312
		0.140427	0.106745
		0.142589	0.099138
		0.12658	0.108711
		0.135449	0.103945
		0.134065	0.106282
		0.135715	0.107861
		0.136003	0.110246
		0.141104	0.10977
		0.135056	0.112313
		0.13498	0.109654
		0.138404	0.104706
		0.128495	0.110042
		0.141089	0.109029
		0.133458	0.104769
		0.130734	0.107006
		0.129465	0.109552
		0.133242	0.111917
		0.136405	0.10951
		0.135058	0.106319
		0.133279	0.109967
		0.13357	0.112077
		0.129037	0.105163
		0.129285	0.114182
		0.13469	0.115157
		0.134293	0.106152
		0.132171	0.111967
		0.133329	0.113868
		0.121875	0.109279
		0.130719	0.110811
		0.13063	0.113018
		0.129078	0.106476
		0.131082	0.10969
		0.13485	0.106116
		0.130274	0.107441
		0.134527	0.112385
		0.130699	0.112298
		0.14113	0.110215
		0.133777	0.112991
		0.132403	0.107679
		0.142304	0.115343
		0.129239	0.110007
		0.141909	0.112204
		0.130449	0.104519
		0.137544	0.1158
		0.129588	0.111437
		0.126337	0.112984
		0.132809	0.113277
		0.13185	0.109231
		0.140504	0.110061
		0.126036	0.10902
		0.140575	0.106907
		0.126165	0.110398
		0.138943	0.107253
		0.134627	0.113815
		0.127336	0.107533
		0.134771	0.118533
		0.145684	0.116067
		0.133689	0.111999
		0.129279	0.107977
		0.133565	0.116205
		0.130029	0.112352
		0.132591	0.113824
		0.129213	0.102438
		0.134891	0.107463
		0.132864	0.110852
		0.131053	0.113406
		0.133517	0.107426
		0.130113	0.105778
		0.126188	0.108147
		0.125611	0.108623
		0.126115	0.112582
		0.133592	0.107922
		0.126489	0.108845
		0.128411	0.109723
		0.136941	0.111405
		0.143552	0.110676
		0.140207	0.101442
		0.136173	0.108202
		0.141901	0.099772
		0.135325	0.115933
		0.137941	0.106664
		0.140441	0.107052
		0.145775	0.113535
		0.134365	0.111469
		0.129726	0.098623
		0.121677	0.107303
		0.125157	0.108361
		0.135722	0.103342
		0.126144	0.109678
		0.127804	0.106939
		0.12796	0.104497
		0.130533	0.110153
		0.136122	0.109216
		0.136801	0.104503
		0.130831	0.10536
		0.124856	0.109087
		0.137257	0.108516
		0.137776	0.109316
		0.128915	0.107184
		0.132343	0.114035
		0.130461	0.107314
		0.133158	0.113151
		0.129771	0.116511
		0.13498	0.110906
		0.134321	0.113558
		0.13627	0.109758
		0.136288	0.114452
		0.142173	0.107972
		0.133023	0.111192
		0.133392	0.102119
		0.134707	0.110151
		0.12818	0.107534
		0.135805	0.099341
		0.134612	0.108854
		0.127905	0.103084
		0.132895	0.109336
		0.133381	0.113083
		0.139969	0.106818
		0.138737	0.111412
		0.13902	0.109698
		0.134421	0.108884
		0.137993	0.111912
		0.13691	0.109046
		0.143483	0.109104
		0.13518	0.114241
		0.133977	0.108804
		0.133529	0.112672
		0.130035	0.11467
		0.130835	0.10695
		0.13282	0.109191
		0.141859	0.108323
		0.137089	0.110015
		0.136626	0.108923
		0.133311	0.101483
		0.138827	0.107638
		0.130405	0.104568
		0.135418	0.102869
		0.137079	0.112878
		0.135287	0.110659
		0.134276	0.105222
		0.131301	0.104251
		0.137693	0.108871
		0.132524	0.10822
		0.139701	0.112537
		0.140879	0.113191
		0.137255	0.105869
		0.144545	0.116152
		0.138597	0.105494
		0.133343	0.107845
		0.136681	0.106625
		0.135476	0.105939
		0.136065	0.114044
		0.138185	0.109652
		0.138699	0.109144
		0.133649	0.119145
		0.13708	0.10968
		0.142294	0.10781
		0.133691	0.109881
		0.137709	0.108739
		0.140556	0.113464
		0.133728	0.1118
		0.133698	0.111727
		0.133607	0.113978
		0.138024	0.110247
		0.137403	0.113942
		0.146421	0.10885
		0.134034	0.108398
		0.134984	0.115459
		0.134343	0.10657
		0.129412	0.110088
		0.125942	0.107984
		0.139262	0.111246
		0.135278	0.112748
		0.135444	0.113413
		0.134624	0.114928
		0.138337	0.109234
		0.142651	0.121769
		0.140535	0.113188
		0.139218	0.106311
		0.14006	0.112202
		0.131837	0.110593
		0.140901	0.109151
		0.140202	0.103502
		0.133954	0.10749
		0.128004	0.115774
		0.127865	0.119086
		0.133149	0.111337
		0.135527	0.114059
		0.137863	0.110958
		0.131305	0.110119
		0.132268	0.115434
		0.125613	0.110866
		0.128451	0.11174
		0.126697	0.108974
		0.125832	0.112663
		0.126774	0.106883
		0.129858	0.113324
		0.124781	0.106623
		0.128249	0.106229
		0.125221	0.113363
		0.127309	0.109998
		0.128622	0.107967
		0.124293	0.110708
		0.128827	0.117406
		0.134019	0.111121
		0.13667	0.112644
		0.125815	0.119786
		0.1273	0.115809
		0.131529	0.111795
		0.134028	0.108426
		0.131272	0.110084
		0.128113	0.113143
		0.126398	0.116137
		0.133006	0.107581
		0.124391	0.109959
		0.128062	0.111162
		0.125521	0.113611
		0.133431	0.108124
		0.131723	0.113287
		0.124544	0.11168
		0.129955	0.112051
		0.124481	0.110807
		0.11767	0.108063
		0.122804	0.110845
		0.130768	0.111894
		0.130875	0.104842
		0.137089	0.104135
		0.132921	0.107955
		0.133252	0.114911
		0.137682	0.106884
		0.127774	0.113726
		0.139849	0.108777
		0.140814	0.111147
		0.127144	0.110567
		0.131832	0.100319
		0.134428	0.112369
		0.134888	0.114479
		0.133281	0.10878
		0.129342	0.104755
		0.130752	0.107035
		0.133983	0.105498
		0.125594	0.104867
		0.124431	0.103512
		0.1284	0.111359
		0.130737	0.108239
		0.12324	0.109666
		0.129815	0.104887
		0.129346	0.106952
		0.128445	0.107439
		0.133178	0.113171
		0.140717	0.112044
		0.137284	0.107341
		0.129661	0.110401
		0.124303	0.107927
		0.120786	0.102373
		0.123383	0.104182
		0.127156	0.103811
		0.125444	0.109695
		0.121455	0.11282
		0.132825	0.105753
		0.131642	0.112478
		0.127013	0.11149
		0.123928	0.107293
		0.125855	0.107411
		0.124094	0.105604
		0.124805	0.108227
		0.129435	0.102352
		0.117099	0.103564
		0.124753	0.112359
		0.12613	0.107433
		0.127405	0.106687
		0.120118	0.108962
		0.12591	0.112658
		0.12518	0.110331
		0.126336	0.10901
		0.129735	0.105678
		0.124896	0.107549
		0.128761	0.107617
		0.135146	0.104102
		0.136527	0.10777
		0.132818	0.106509
		0.125037	0.107767
		0.124535	0.108297
		0.127992	0.110466
		0.128756	0.108545
		0.125102	0.105957
		0.127478	0.106092
		0.128108	0.107409
		0.121375	0.104505
		0.124822	0.105425
		0.123407	0.099489
		0.127466	0.10968
		0.127506	0.102317
		0.136821	0.100834
		0.137108	0.108428
		0.139	0.108486
		0.134508	0.102884
		0.131131	0.100124
		0.136068	0.103401
		0.142035	0.095925
		0.135983	0.101837
		0.12999	0.101755
		0.130781	0.103204
		0.122729	0.102513
		0.128886	0.101158
		0.123647	0.09538
		0.126936	0.101219
		0.139266	0.108112
		0.135163	0.10826
		0.123834	0.10518
		0.132971	0.110412
		0.136447	0.100371
		0.133128	0.103452
		0.127125	0.105679
		0.132496	0.100379
		0.123352	0.106006
		0.133344	0.105158
		0.123942	0.104166
		0.130957	0.104302
		0.129089	0.10545
		0.130021	0.100358
		0.131435	0.108429
		0.127486	0.104922
		0.128087	0.1087
		0.130165	0.106898
		0.132697	0.109836
		0.123331	0.101353
		0.132671	0.102391
		0.127296	0.103911
		0.12052	0.112824
		0.123667	0.108869
		0.120717	0.10458
		0.122052	0.107523
		0.125096	0.106585
		0.130147	0.108308
		0.12763	0.10645
		0.127295	0.103708
		0.125687	0.109714
		0.126526	0.105278
		0.131636	0.10555
		0.130327	0.107834
		0.127776	0.11127
		0.127231	0.112488
		0.127911	0.111111
		0.128396	0.10908
		0.135437	0.10922
		0.130887	0.104096
		0.13396	0.108523
		0.132289	0.109486
		0.12671	0.107331
		0.12803	0.111973
		0.12691	0.112214
		0.126524	0.109926
		0.128117	0.109072
		0.138431	0.112056
		0.129122	0.107208
		0.12779	0.111143
		0.130426	0.111044
		0.136339	0.104716
		0.137222	0.108392
		0.131057	0.12223
		0.129696	0.107808
		0.131639	0.103082
		0.134241	0.106826
		0.138255	0.105961
		0.135407	0.104064
		0.129587	0.103637
		0.129407	0.110668
		0.139282	0.110568
		0.131048	0.1113
		0.133189	0.110655
		0.13653	0.104625
		0.139003	0.106532
		0.128375	0.106149
		0.129911	0.110703
		0.130888	0.103713
		0.12724	0.102007
		0.130962	0.107121
		0.128082	0.104259
		0.131844	0.109527
		0.134861	0.108248
		0.131782	0.114419
		0.13304	0.105858
		0.133829	0.109285
		0.136434	0.106702
		0.131675	0.103098
		0.131204	0.108207
		0.138647	0.107363
		0.13547	0.112227
		0.140021	0.110678
		0.140524	0.111143
		0.130809	0.103201
		0.130857	0.106029
		0.134177	0.105684
		0.138893	0.099199
		0.132209	0.101645
		0.130712	0.098846
		0.135912	0.102052
		0.135342	0.100749
		0.122851	0.101276
		0.13293	0.103304
		0.124549	0.104371
		0.127717	0.101392
		0.12707	0.106317
		0.131482	0.103326
		0.130553	0.103999
		0.131292	0.102065
		0.124458	0.102006
		0.124675	0.102676
		0.13439	0.102966
		0.13468	0.105882
		0.12681	0.104593
		0.142719	0.102105
		0.129304	0.11018
		0.129076	0.103837
		0.130187	0.105097
		0.123542	0.104912
		0.133239	0.104344
		0.127988	0.102457
		0.12719	0.111924
		0.126895	0.102749
		0.127941	0.101366
		0.131012	0.10444
		0.12568	0.098766
		0.140784	0.105386
		0.133226	0.106886
		0.128621	0.100455
		0.133272	0.096811
		0.12686	0.104563
		0.12251	0.106936
		0.127646	0.102496
		0.122571	0.100669
		0.126692	0.102104
		0.121761	0.106703
		0.126472	0.107142
		0.126185	0.103251
		0.119018	0.10624
		0.118217	0.105541
		0.123583	0.105804
		0.131002	0.107545
		0.129714	0.101561
		0.129368	0.108355
		0.129925	0.108741
		0.130198	0.10376
		0.137723	0.101949
		0.133936	0.098626
		0.130757	0.107724
		0.129063	0.10499
		0.125066	0.111521
		0.128954	0.101195
		0.126389	0.101486
		0.129613	0.105776
		0.128005	0.110444
		0.132321	0.105048
		0.131378	0.105981
		0.129113	0.109461
		0.13147	0.105172
		0.137192	0.10815
		0.124841	0.10354
		0.12619	0.099995
		0.1313	0.105602
		0.130554	0.109125
		0.133307	0.10717
		0.134381	0.106907
		0.138611	0.106926
		0.133656	0.110469
		0.135689	0.108019
		0.140607	0.103675
		0.123139	0.105891
		0.136975	0.103954
		0.136595	0.104179
		0.144538	0.113159
		0.144342	0.102583
		0.134622	0.108126
		0.130722	0.10313
		0.132149	0.098061
		0.145009	0.104217
		0.13326	0.100327
		0.134943	0.098356
		0.137032	0.101039
		0.130211	0.102655
		0.127486	0.106003
		0.125583	0.100768
		0.136031	0.100776
		0.14226	0.10738
		0.140732	0.099032
		0.143256	0.11053
		0.136377	0.111558
		0.133317	0.109009
		0.133795	0.103783
		0.132737	0.098698
		0.141276	0.104203
		0.138145	0.106658
		0.141498	0.103549
		0.134014	0.102356
		0.132697	0.103239
		0.134175	0.100692
		0.136217	0.10201
		0.132177	0.100462
		0.134801	0.099249
		0.136936	0.100282
		0.154538	0.102929
		0.138011	0.10016
		0.137843	0.098178
		0.136528	0.104029
		0.135387	0.102827
		0.136089	0.105394
		0.131021	0.099578
		0.131081	0.105256
		0.130379	0.103841
		0.127285	0.100183
		0.139126	0.098718
		0.129172	0.107292
		0.138283	0.09724
		0.141414	0.101917
		0.136784	0.100421
		0.130509	0.103792
		0.128254	0.105199
		0.132877	0.098895
		0.124431	0.105527
		0.132162	0.09755
		0.138363	0.100877
		0.136735	0.105781
		0.138455	0.10482
		0.137879	0.10067
		0.136654	0.104818
		0.119711	0.09959
		0.135302	0.095589
		0.129227	0.104553
		0.13449	0.100189
		0.127487	0.102681
		0.132816	0.101908
		0.133946	0.104096
		0.147716	0.102724
		0.134934	0.099274
		0.137952	0.099323
		0.138173	0.102957
		0.131816	0.106202
		0.13567	0.102952
		0.140323	0.104131
		0.143317	0.10331
		0.133874	0.099939
		0.131773	0.106434
		0.140965	0.105672
		0.140777	0.103237
		0.141102	0.106998
		0.125379	0.107466
		0.134215	0.107229
		0.133155	0.105581
		0.133018	0.105703
		0.132642	0.110376
		0.138693	0.10747
		0.136366	0.104955
		0.138443	0.111014
		0.128674	0.108888
		0.131038	0.108305
		0.133145	0.103128
		0.1396	0.107699
		0.140065	0.108894
		0.137908	0.104922
		0.143348	0.111055
		0.143337	0.110541
		0.126722	0.103404
		0.139394	0.101345
		0.12918	0.10454
		0.130477	0.103522
		0.131628	0.104543
		0.134972	0.10614
		0.139029	0.104974
		0.134007	0.101393
		0.140387	0.104495
		0.138663	0.102754
		0.132843	0.105331
		0.138589	0.106244
		0.135129	0.113073
		0.135779	0.103843
		0.13882	0.111063
		0.135182	0.105716
		0.138448	0.112452
		0.135261	0.109251
		0.135434	0.109838
		0.130569	0.106883
		0.133833	0.10554
		0.144785	0.111356
		0.136436	0.104616
		0.131072	0.10605
		0.138093	0.104756
		0.136895	0.108266
		0.136496	0.108029
		0.143592	0.110095
		0.131945	0.107667
		0.130481	0.109865
		0.131897	0.104143
		0.12998	0.112851
		0.140557	0.110171
		0.135986	0.107693
		0.130985	0.115402
		0.135512	0.107071
		0.133733	0.111486
		0.133915	0.113556
		0.133668	0.108726
		0.13383	0.115041
		0.137878	0.112638
		0.14203	0.110263
		0.142718	0.109063
		0.141722	0.109263
		0.143374	0.101315
		0.145585	0.102821
		0.143269	0.114409
		0.14239	0.108256
		0.140714	0.10908
		0.147334	0.105303
		0.147011	0.102797
		0.145986	0.107998
		0.148345	0.0996
		0.145244	0.107016
		0.137508	0.104217
		0.13843	0.109999
		0.140428	0.104953
		0.134502	0.109964
		0.140532	0.105825
		0.142538	0.109724
		0.135422	0.108416
		0.143482	0.105613
		0.152192	0.102439
		0.137629	0.103343
		0.134389	0.107615
		0.14754	0.107592
		0.139861	0.112694
		0.146909	0.106997
		0.147332	0.108399
		0.131991	0.104194
		0.136091	0.108922
		0.13848	0.107609
		0.139998	0.113392
		0.138934	0.110335
		0.145155	0.107641
		0.144895	0.108228
		0.13479	0.114399
		0.142089	0.110745
		0.142302	0.104253
		0.141578	0.112167
		0.145504	0.105483
		0.13214	0.104577
		0.132367	0.108067
		0.129311	0.111845
		0.139053	0.112771
		0.127132	0.111849
		0.139256	0.1103
		0.133036	0.104275
		0.141814	0.108386
		0.142647	0.107131
		0.138448	0.112754
		0.14312	0.107687
		0.136238	0.111861
		0.134325	0.10408
		0.137338	0.108166
		0.135099	0.102475
		0.133343	0.099617
		0.13609	0.10683
		0.141774	0.114619
		0.138512	0.108953
		0.133209	0.10394
		0.141144	0.10439
		0.133693	0.108305
		0.141439	0.106767
		0.140158	0.108507
		0.138319	0.10828
		0.13555	0.10829
		0.138624	0.111755
		0.142273	0.112471
		0.134704	0.109054
		0.137738	0.114585
		0.149278	0.103428
		0.141426	0.10776
		0.14263	0.106919
		0.141988	0.10933
		0.139011	0.109901
		0.13847	0.108983
		0.140782	0.110547
		0.140389	0.104382
		0.142119	0.116494
		0.132504	0.113072
		0.135918	0.106842
		0.141085	0.101654
		0.134684	0.102873
		0.130844	0.106095
		0.148902	0.110789
		0.137337	0.112409
		0.137313	0.111548
		0.141689	0.10927
		0.135263	0.113909
		0.1351	0.109105
		0.134715	0.110972
		0.138467	0.105793
		0.141374	0.110987
		0.135922	0.110799
		0.131693	0.113022
		0.136807	0.112797
		0.14574	0.115413
		0.142617	0.109295
		0.132096	0.112475
		0.130742	0.115772
		0.135194	0.112633
		0.132834	0.113688
		0.138382	0.113128
		0.14245	0.110815
		0.137586	0.113166
		0.1351	0.117512
		0.131285	0.108337
		0.138608	0.11184
		0.138654	0.116147
		0.139497	0.112445
		0.137944	0.108813
		0.125788	0.113284
		0.134634	0.10928
		0.123721	0.102829
		0.136446	0.110994
		0.141216	0.111919
		0.12619	0.104222
		0.142019	0.11357
		0.141376	0.107675
		0.130445	0.099904
		0.145633	0.10154
		0.144695	0.105798
		0.137699	0.101899
		0.136977	0.106469
		0.137021	0.106617
		0.134192	0.1085
		0.140921	0.109525
		0.134658	0.10183
		0.135209	0.112405
		0.135759	0.110099
		0.139751	0.107172
		0.145864	0.113111
		0.137968	0.103829
		0.135393	0.101338
		0.140198	0.10219
		0.126897	0.112003
		0.13741	0.110168
		0.137362	0.103272
		0.135149	0.111137
		0.143917	0.10657
		0.137238	0.108378
		0.128683	0.106679
		0.136129	0.110961
		0.13657	0.107999
		0.136463	0.102445
		0.140469	0.112609
		0.14139	0.101749
		0.135952	0.108446
		0.139161	0.112341
		0.134586	0.108705
		0.131672	0.109694
		0.137293	0.109442
		0.138167	0.105382
		0.137105	0.115827
		0.137264	0.110753
		0.13081	0.104452
		0.125272	0.105185
		0.130702	0.109073
		0.134018	0.117423
		0.141744	0.111936
		0.140613	0.112498
		0.131971	0.113204
		0.135632	0.110385
		0.134039	0.108467
		0.128785	0.104942
		0.129369	0.105884
		0.138553	0.109198
		0.137418	0.110354
		0.127175	0.10775
		0.134425	0.110361
		0.138071	0.110271
		0.140125	0.106884
		0.126575	0.106277
		0.13571	0.112906
		0.129054	0.11265
		0.132798	0.108644
		0.142308	0.109707
		0.129858	0.107219
		0.130407	0.110293
		0.13777	0.110383
		0.13359	0.10894
		0.138891	0.113793
		0.132874	0.107501
		0.133583	0.108409
		0.129722	0.108519
		0.128484	0.111315
		0.134191	0.107262
		0.132271	0.112996
		0.13015	0.113621
		0.125772	0.109603
		0.129967	0.111923
		0.129598	0.110589
		0.127129	0.109512
		0.13012	0.112748
		0.140113	0.110178
		0.130087	0.101462
		0.130352	0.107803
		0.129483	0.108855
		0.124389	0.107307
		0.13156	0.113525
		0.129782	0.110443
		0.126343	0.107083
		0.131748	0.107143
		0.130632	0.102604
		0.129282	0.106492
		0.123074	0.102823
		0.131871	0.112675
		0.124999	0.109299
		0.13311	0.106121
		0.132373	0.10593
		0.134945	0.101301
		0.135958	0.103433
		0.135232	0.103628
		0.133063	0.102411
		0.134614	0.104519
		0.133811	0.106625
		0.140865	0.112362
		0.142289	0.107056
		0.140301	0.10484
		0.132387	0.113211
		0.135938	0.111458
		0.140036	0.110282
		0.142471	0.109536
		0.137638	0.106789
		0.124188	0.107538
		0.123099	0.108138
		0.134935	0.108399
		0.128478	0.114916
		0.127841	0.106852
		0.132133	0.112383
		0.123642	0.112708
		0.130201	0.104408
		0.131882	0.106911
		0.123425	0.109476
		0.136613	0.108642
		0.131725	0.10284
		0.133422	0.108295
		0.135969	0.11265
		0.136899	0.115593
		0.126815	0.105746
		0.129	0.113302
		0.12974	0.107846
		0.137256	0.112788
		0.127357	0.106754
		0.130568	0.109672
		0.126105	0.117812
		0.127393	0.109357
		0.127387	0.105124
		0.119738	0.111352
		0.123334	0.108958
		0.135838	0.110058
		0.123724	0.109534
		0.137285	0.111856
		0.125474	0.109337
		0.128202	0.105403
		0.123338	0.11143
		0.121039	0.110001
		0.129699	0.109721
		0.127742	0.10656
		0.123831	0.107357
		0.124843	0.106458
		0.132737	0.10824
		0.122212	0.10351
		0.128402	0.102446
		0.126705	0.098515
		0.128065	0.102988
		0.122117	0.106544
		0.12857	0.104503
		0.127125	0.109158
		0.133123	0.107529
		0.130034	0.105474
		0.13277	0.10743
		0.12903	0.107864
		0.129449	0.1037
		0.129856	0.105367
		0.132885	0.111154
		0.131277	0.101813
		0.12839	0.105126
		0.124587	0.107076
		0.128971	0.112439
		0.126131	0.118257
		0.131732	0.104788
		0.126584	0.108096
		0.128355	0.105149
		0.133	0.111688
		0.137002	0.105021
		0.123526	0.105647
		0.136198	0.104877
		0.125626	0.105315
		0.130817	0.106781
		0.126898	0.110863
		0.134031	0.109544
		0.129501	0.107693
		0.135247	0.113657
		0.138025	0.115462
		0.130987	0.109326
		0.132162	0.103823
		0.132648	0.09492
		0.128327	0.106071
		0.134086	0.101939
		0.134341	0.107386
		0.133663	0.107601
		0.131206	0.107728
		0.126242	0.101875
		0.124755	0.102785
		0.135594	0.109033
		0.12898	0.104453
		0.126189	0.111321
		0.133045	0.105303
		0.130127	0.108027
		0.127948	0.111887
		0.12426	0.110267
		0.122585	0.115804
		0.125978	0.112345
		0.131288	0.106979
		0.123456	0.107999
		0.127411	0.109506
		0.124542	0.10665
		0.135063	0.116891
		0.131189	0.105532
		0.129192	0.106997
		0.131548	0.096021
		0.136688	0.10028
		0.126705	0.102468
		0.132888	0.109414
		0.129328	0.106435
		0.141014	0.105916
		0.12918	0.106252
		0.129283	0.109054
		0.134709	0.106137
		0.138471	0.107235
		0.129901	0.103222
		0.132032	0.103677
		0.132914	0.098919
		0.133253	0.10621
		0.132451	0.10841
		0.131325	0.103463
		0.135285	0.109833
		0.129527	0.105387
		0.123023	0.104552
		0.124454	0.105123
		0.1256	0.106765
		0.131375	0.102203
		0.126157	0.101856
		0.128801	0.099868
		0.126682	0.107979
		0.131559	0.101033
		0.131298	0.104368
		0.129217	0.10265
		0.134592	0.106688
		0.126292	0.108209
		0.13003	0.101852
		0.128541	0.101989
		0.128314	0.104034
		0.136183	0.110869
		0.133237	0.099981
		0.126261	0.107066
		0.131052	0.105503
		0.138851	0.10722
		0.137579	0.098187
		0.129417	0.099768
		0.127139	0.104306
		0.131157	0.095895
		0.129661	0.100844
		0.133036	0.10152
		0.136819	0.10123
		0.135669	0.102323
		0.127256	0.100743
		0.127344	0.094737
		0.139021	0.099968
		0.139322	0.102636
		0.13088	0.104713
		0.141729	0.101269
		0.131167	0.101304
		0.125832	0.104186
		0.135385	0.106432
		0.132496	0.103476
		0.130631	0.102828
		0.128954	0.105436
		0.136693	0.100766
		0.137128	0.102118
		0.14504	0.103692
		0.144234	0.100649
		0.14068	0.103081
		0.138875	0.099166
		0.1351	0.099856
		0.146065	0.105467
		0.141604	0.103185
		0.136624	0.108141
		0.142616	0.10606
		0.13353	0.104304
		0.135961	0.104202
		0.140506	0.0983
		0.144494	0.097926
		0.148059	0.109528
		0.138191	0.102361
		0.12937	0.104853
		0.140641	0.101062
		0.136827	0.107297
		0.135366	0.110802
		0.134477	0.108461
		0.134883	0.105832
		0.134235	0.109072
		0.139531	0.106103
		0.144981	0.107223
		0.143454	0.106697
		0.139678	0.107075
		0.142677	0.108396
		0.142726	0.111809
		0.150188	0.108069
		0.140592	0.107432
		0.14261	0.117286
		0.143676	0.111708
		0.142879	0.106506
		0.135912	0.105278
		0.135005	0.106942
		0.143187	0.112862
		0.136377	0.104932
		0.140886	0.102008
		0.144536	0.105327
		0.138435	0.110801
		0.14291	0.101071
		0.145374	0.103398
		0.1383	0.105303
		0.14086	0.104231
		0.146432	0.105418
		0.127841	0.104058
		0.132205	0.105312
		0.131341	0.109465
		0.128921	0.104074
		0.136738	0.108997
		0.140097	0.10295
		0.138094	0.106957
		0.130848	0.107474
		0.131486	0.110043
		0.129938	0.098507
		0.129934	0.105817
		0.130938	0.105253
		0.131615	0.101147
		0.135577	0.110011
		0.13379	0.106674
		0.133627	0.111376
		0.127785	0.107912
		0.123853	0.107499
		0.126129	0.10288
		0.133052	0.100629
		0.128852	0.109414
		0.127788	0.10999
		0.129342	0.109537
		0.128636	0.109776
		0.127632	0.105307
		0.12538	0.109308
		0.130173	0.108577
		0.129921	0.102213
		0.132366	0.104767
		0.133351	0.106404
		0.131442	0.104065
		0.128377	0.107648
		0.125947	0.107914
		0.132216	0.108418
		0.128591	0.109078
		0.126777	0.107504
		0.121788	0.110628
		0.131424	0.1068
		0.131381	0.109874
		0.132883	0.10872
		0.134908	0.104177
		0.135246	0.107114
		0.135156	0.104238
		0.130258	0.109562
		0.133858	0.104327
		0.124741	0.1044
		0.126682	0.111094
		0.128314	0.109225
		0.127022	0.10395
		0.132264	0.10341
		0.128832	0.105722
		0.133262	0.104554
		0.131089	0.105187
		0.126214	0.097973
		0.1337	0.1009
		0.127412	0.101419
		0.130324	0.105406
		0.135174	0.108958
		0.135984	0.106963
		0.128523	0.105707
		0.133183	0.114619
		0.134846	0.106994
		0.129691	0.107546
		0.1342	0.106132
		0.133392	0.105518
		0.13688	0.103652
		0.13935	0.113393
		0.138786	0.105583
		0.136894	0.105937
		0.131223	0.10908
		0.128422	0.106919
		0.129811	0.102799
		0.135666	0.103021
		0.13472	0.105881
		0.139069	0.107599
		0.135771	0.108794
		0.143397	0.109948
		0.14102	0.104108
		0.134958	0.106989
		0.134554	0.104275
		0.129751	0.107902
		0.133609	0.109459
		0.134552	0.106493
		0.131803	0.109162
		0.140112	0.105328
		0.142247	0.109177
		0.124204	0.100105
		0.142326	0.102321
		0.133014	0.105361
		0.131773	0.103795
		0.137971	0.107242
		0.134441	0.109022
		0.132344	0.110631
		0.140605	0.104671
		0.139788	0.102907
		0.139295	0.103124
		0.137729	0.101864
		0.144829	0.111213
		0.142248	0.112689
		0.140863	0.101705
		0.137174	0.106991
		0.133255	0.102597
		0.139217	0.101905
		0.143037	0.107895
		0.143911	0.099914
		0.138072	0.107281
		0.140668	0.106649
		0.140124	0.106607
		0.136568	0.108862
		0.135325	0.110385
		0.137815	0.099962
		0.140649	0.115662
		0.138707	0.10564
		0.131948	0.105872
		0.135285	0.102192
		0.127926	0.104821
		0.132899	0.104695
		0.129603	0.106529
		0.135475	0.108093
		0.136693	0.104973
		0.139971	0.112727
		0.124728	0.113769
		0.130737	0.113547
		0.1295	0.108118
		0.123032	0.104961
		0.12229	0.103877
		0.129089	0.105195
		0.132119	0.10337
		0.133993	0.104682
		0.13466	0.104997
		0.133014	0.107391
		0.128322	0.105653
		0.131673	0.10479
		0.131185	0.103324
		0.147219	0.103105
		0.130691	0.100363
		0.132727	0.108345
		0.127695	0.100811
		0.135635	0.096621
		0.133521	0.10743
		0.139526	0.104685
		0.130887	0.097096
		0.128549	0.103735
		0.141494	0.103436
		0.143351	0.105016
		0.133407	0.102182
		0.129392	0.103359
		0.139092	0.107087
		0.127836	0.103735
		0.127147	0.107441
		0.128206	0.106875
		0.138692	0.107332
		0.12793	0.105388
		0.137302	0.10329
		0.124981	0.104603
		0.127378	0.101489
		0.131424	0.106663
		0.133804	0.103972
		0.136303	0.105519
		0.130921	0.104382
		0.135794	0.102826
		0.140788	0.10652
		0.127963	0.112339
		0.140916	0.106591
		0.144511	0.113093
		0.13924	0.10423
		0.13589	0.111546
		0.134237	0.108199
		0.135825	0.103557
		0.135869	0.102849
		0.138432	0.098738
		0.135284	0.105546
		0.137884	0.103467
		0.141916	0.106404
		0.136109	0.110165
		0.127532	0.103027
		0.137312	0.106548
		0.135978	0.106528
		0.134545	0.104007
		0.130691	0.1113
		0.134911	0.106541
		0.135485	0.109523
		0.131134	0.111482
		0.129782	0.109817
		0.128314	0.109902
		0.133758	0.101971
		0.134809	0.104686
		0.134415	0.104589
		0.140775	0.104159
		0.128844	0.1042
		0.119587	0.106358
		0.128598	0.103113
		0.134599	0.104048
		0.133076	0.108065
		0.137441	0.106825
		0.140155	0.108962
		0.131775	0.104991
		0.133015	0.114584
		0.138909	0.110202
		0.13974	0.104822
		0.140602	0.104102
		0.135407	0.102691
		0.136785	0.102814
		0.13152	0.10316
		0.135755	0.102614
		0.142269	0.110248
		0.138718	0.104187
		0.135944	0.102144
		0.134154	0.106159
		0.131086	0.11045
		0.130041	0.105687
		0.131359	0.104915
		0.138044	0.107468
		0.143822	0.109129
		0.141107	0.103526
		0.13771	0.108364
		0.135882	0.107071
		0.137811	0.106844
		0.136879	0.107925
		0.137308	0.09666
		0.132266	0.103349
		0.140631	0.101083
		0.141012	0.108643
		0.131573	0.106408
		0.134283	0.103538
		0.139537	0.103285
		0.129292	0.103318
		0.132734	0.108914
		0.138447	0.104281
		0.133413	0.104168
		0.133119	0.101263
		0.131916	0.111769
		0.13349	0.10777
		0.128604	0.105115
		0.133794	0.101138
		0.138639	0.106331
		0.1431	0.09836
		0.139864	0.107704
		0.140588	0.102964
		0.129308	0.100447
		0.142007	0.107379
		0.142902	0.10936
		0.134131	0.10424
		0.137125	0.104528
		0.138514	0.101666
		0.140077	0.104329
		0.138227	0.107899
		0.139624	0.110686
		0.142211	0.10972
		0.133285	0.104613
		0.145565	0.107151
		0.136719	0.106019
		0.138867	0.112926
		0.13776	0.097935
		0.13404	0.109936
		0.135723	0.103697
		0.13858	0.103683
		0.139218	0.103243
		0.14457	0.103611
		0.144325	0.104048
		0.141512	0.105791
		0.138782	0.105514
		0.137325	0.102826
		0.134128	0.101832
		0.146097	0.101851
		0.133057	0.108239
		0.136798	0.104652
		0.140358	0.106451
		0.145696	0.109697
		0.134059	0.10726
		0.139898	0.107914
		0.137073	0.110187
		0.133276	0.104475
		0.126831	0.104432
		0.127192	0.106743
		0.133827	0.106254
		0.134842	0.10371
		0.135301	0.107088
		0.137519	0.112198
		0.132305	0.111199
		0.137996	0.105378
		0.139819	0.112204
		0.13082	0.109881
		0.132241	0.107283
		0.120709	0.106878
		0.131425	0.102689
		0.137603	0.10826
		0.127418	0.108463
		0.126367	0.109229
		0.137586	0.099525
		0.127265	0.097952
		0.128653	0.105651
		0.1228	0.105083
		0.137811	0.103379
		0.13491	0.109901
		0.137014	0.107189
		0.144328	0.10717
		0.134329	0.103339
		0.143502	0.099241
		0.14196	0.105378
		0.151345	0.104172
		0.148475	0.106733
		0.148151	0.09992
		0.144575	0.108807
		0.137504	0.104708
		0.137977	0.10279
		0.141038	0.096961
		0.13287	0.102997
		0.134385	0.105673
		0.130506	0.095483
		0.129398	0.108442
		0.124417	0.108472
		0.14009	0.101046
		0.135402	0.105781
		0.12937	0.107624
		0.126164	0.110128
		0.124484	0.110859
		0.135014	0.111114
		0.1369	0.101652
		0.130249	0.11332
		0.13998	0.104709
		0.129809	0.105662
		0.134777	0.112818
		0.130291	0.103517
		0.133609	0.101266
		0.137401	0.109298
		0.132304	0.104742
		0.130755	0.11113
		0.131152	0.106754
		0.132556	0.104205
		0.140535	0.104538
		0.132206	0.104027
		0.129341	0.114639
		0.139268	0.107633
		0.133146	0.110267
		0.129052	0.105827
		0.132599	0.11291
		0.126874	0.103551
		0.130083	0.106284
		0.129645	0.107855
		0.125512	0.102488
		0.129296	0.108087
		0.131834	0.108888
		0.132467	0.105335
		0.134046	0.112013
		0.12857	0.106725
		0.131648	0.109396
		0.138565	0.1069
		0.135173	0.110411
		0.134798	0.103951
		0.132391	0.106829
		0.140551	0.109839
		0.137953	0.105011
		0.137237	0.111644
		0.136524	0.107415
		0.132774	0.104094
		0.138005	0.103273
		0.138781	0.106906
		0.142121	0.111157
		0.14547	0.106697
		0.144943	0.109221
		0.142512	0.107547
		0.134067	0.105178
		0.139597	0.106925
		0.133145	0.105808
		0.139247	0.108224
		0.135763	0.101078
		0.143027	0.109273
		0.138315	0.104111
		0.137075	0.109427
		0.136889	0.101016
		0.146904	0.10336
		0.138417	0.105676
		0.129274	0.103647
		0.13042	0.101074
		0.139596	0.104393
		0.13641	0.110115
		0.136923	0.10493
		0.132685	0.105302
		0.137324	0.107739
		0.142479	0.113676
		0.139578	0.105399
		0.128558	0.108445
		0.134798	0.106855
		0.134641	0.103111
		0.12712	0.110801
		0.128932	0.107565
		0.134696	0.112384
		0.130995	0.103607
		0.135267	0.106896
		0.130933	0.107203
		0.132469	0.103347
		0.134589	0.106665
		0.132992	0.105698
		0.12989	0.105373
		0.128601	0.109219
		0.13425	0.114112
		0.13344	0.111543
		0.1431	0.107756
		0.136926	0.110417
		0.145802	0.106606
		0.140104	0.104041
		0.134277	0.101059
		0.130749	0.100268
		0.137323	0.101515
		0.131762	0.108777
		0.127961	0.109023
		0.133564	0.104353
		0.128947	0.102962
		0.123094	0.105659
		0.133145	0.10874
		0.122653	0.106336
		0.132956	0.103901
		0.12588	0.107935
		0.13229	0.099956
		0.129386	0.105654
		0.132818	0.10723
		0.129025	0.109682
		0.133109	0.10616
		0.13205	0.106085
		0.13176	0.107868
		0.131556	0.102212
		0.136984	0.111464
		0.126257	0.109806
		0.140006	0.114029
		0.131834	0.106657
		0.138499	0.105641
		0.128713	0.108829
		0.12867	0.113043
		0.132603	0.113321
		0.127903	0.108888
		0.133853	0.105719
		0.129789	0.110667
		0.12829	0.109245
		0.129848	0.106387
		0.132955	0.107978
		0.1401	0.109736
		0.131625	0.110871
		0.136766	0.112349
		0.137341	0.115114
		0.14217	0.111556
		0.140863	0.104902
		0.138155	0.112965
		0.140507	0.108214
		0.139434	0.107205
		0.137352	0.108683
		0.139077	0.107951
		0.141663	0.118102
		0.144471	0.111068
		0.140577	0.110621
		0.14216	0.115834
		0.139054	0.109787
		0.13536	0.111092
		0.141789	0.114294
		0.134026	0.113758
		0.129506	0.113285
		0.127585	0.112345
		0.127172	0.116367
		0.129448	0.118088
		0.138052	0.116487
		0.134606	0.112931
		0.139802	0.116363
		0.138707	0.120741
		0.138196	0.108523
		0.127043	0.114807
		0.129171	0.111741
		0.136481	0.112481
		0.138323	0.118245
		0.1386	0.115472
		0.152318	0.112152
		0.153644	0.114388
		0.139955	0.108253
		0.131931	0.114195
		0.148206	0.113242
		0.14522	0.105872
		0.143948	0.109837
		0.140612	0.108214
		0.128368	0.113705
		0.13614	0.108655
		0.140009	0.110253
		0.144367	0.106515
		0.14136	0.115002
		0.156225	0.110713
		0.141582	0.114443
		0.137352	0.113259
		0.132065	0.112576
		0.140879	0.108872
		0.13707	0.108807
		0.142712	0.10354
		0.136281	0.110132
		0.141653	0.102858
		0.144646	0.10826
		0.135305	0.103505
		0.141895	0.111961
		0.135831	0.107902
		0.135797	0.108081
		0.141166	0.104606
		0.13648	0.111739
		0.136309	0.109292
		0.137746	0.106871
		0.142088	0.113198
		0.140153	0.113483
		0.135802	0.104539
		0.130817	0.106649
		0.137392	0.108282
		0.128227	0.112493
		0.131195	0.109366
		0.141284	0.11163
		0.133741	0.103638
		0.137439	0.102664
		0.135595	0.099678
		0.136336	0.104481
		0.134819	0.115895
		0.141549	0.107885
		0.13803	0.110829
		0.139233	0.112546
		0.13347	0.107243
		0.132945	0.113824
		0.130038	0.110392
		0.13886	0.113118
		0.125901	0.111053
		0.13364	0.111293
		0.127349	0.108394
		0.127289	0.107913
		0.126959	0.111933
		0.139533	0.105813
		0.124087	0.107631
		0.129671	0.105856
		0.134009	0.108552
		0.138552	0.1114
		0.140092	0.104997
		0.137366	0.102922
		0.147163	0.105319
		0.138525	0.107518
		0.139632	0.109986
		0.140298	0.10894
		0.142232	0.109642
		0.147575	0.107155
		0.14626	0.104752
		0.142602	0.108606
		0.147853	0.113601
		0.144213	0.114166
		0.135829	0.108897
		0.143468	0.116261
		0.137274	0.110188
		0.13437	0.116049
		0.138956	0.111759
		0.139333	0.111038
		0.138076	0.107329
		0.138296	0.111109
		0.139593	0.110667
		0.143628	0.107209
		0.14205	0.106387
		0.138762	0.107185
		0.1359	0.10888
		0.137319	0.104638
		0.132347	0.104156
		0.126253	0.109033
		0.126891	0.108815
		0.136307	0.11264
		0.143092	0.103888
		0.140409	0.106874
		0.133653	0.114877
		0.128691	0.109919
		0.136262	0.108308
		0.134551	0.10246
		0.141349	0.108363
		0.132692	0.112664
		0.134649	0.103734
		0.130645	0.106157
		0.130101	0.10449
		0.138389	0.105485
		0.133471	0.106011
		0.130153	0.107917
		0.133457	0.108497
		0.136458	0.102712
		0.133158	0.107117
		0.129485	0.103854
		0.139698	0.107874
		0.137533	0.108838
		0.132	0.099422
		0.124689	0.103889
		0.128062	0.105232
		0.131271	0.109112
		0.140491	0.104716
		0.142178	0.108942
		0.141008	0.105551
		0.143123	0.101743
		0.142359	0.101149
		0.139979	0.104261
		0.142325	0.102991
		0.136296	0.099867
		0.141671	0.100246
		0.128652	0.100886
		0.13515	0.104807
		0.130967	0.109619
		0.134943	0.105955
		0.131433	0.107778
		0.131615	0.112154
		0.136575	0.107528
		0.132205	0.112621
		0.142001	0.107783
		0.13308	0.103097
		0.133331	0.110411
		0.142691	0.107437
		0.133271	0.107989
		0.131914	0.113067
		0.143831	0.113561
		0.143438	0.103228
		0.14408	0.100705
		0.134934	0.105458
		0.137556	0.108985
		0.144182	0.106571
		0.135389	0.103557
		0.132764	0.102808
		0.14111	0.102899
		0.139113	0.100943
		0.137296	0.112642
		0.136085	0.106383
		0.142697	0.105261
		0.136491	0.107315
		0.139903	0.10892
		0.145095	0.106633
		0.143299	0.113217
		0.140294	0.110773
		0.138756	0.112185
		0.131026	0.105785
		0.15228	0.108936
		0.137804	0.10631
		0.135988	0.113081
		0.141441	0.104487
		0.150035	0.102604
		0.14565	0.107804
		0.141237	0.106823
		0.142186	0.108783
		0.144333	0.108769
		0.144487	0.108587
		0.142728	0.105455
		0.13704	0.111578
		0.14653	0.108818
		0.143014	0.111996
		0.143687	0.105672
		0.141045	0.106723
		0.135517	0.107428
		0.145146	0.109104
		0.140098	0.11344
		0.139761	0.106371
		0.137312	0.101273
		0.140507	0.105579
		0.143692	0.102526
		0.13568	0.10726
		0.136796	0.108799
		0.144448	0.109219
		0.135661	0.106549
		0.141695	0.10648
		0.139546	0.108077
		0.137151	0.10849
		0.140368	0.108976
		0.134222	0.111584
		0.135432	0.118508
		0.137636	0.109817
		0.138229	0.109942
		0.129584	0.113342
		0.130412	0.10692
		0.117565	0.112529
		0.127859	0.112744
		0.127528	0.106539
		0.121456	0.111071
		0.129412	0.112438
		0.129847	0.108074
		0.13065	0.111632
		0.136247	0.110363
		0.138617	0.109675
		0.131818	0.102967
		0.137091	0.106222
		0.137004	0.108379
		0.138425	0.109211
		0.134267	0.106134
		0.129792	0.106803
		0.129895	0.112241
		0.141294	0.1069
		0.132587	0.104711
		0.130314	0.107618
		0.134822	0.103881
		0.131446	0.10257
		0.133605	0.10981
		0.135802	0.106468
		0.130969	0.10753
		0.145487	0.11307
		0.143334	0.100361
		0.142174	0.109396
		0.141407	0.106645
		0.14391	0.107264
		0.138736	0.110518
		0.142217	0.105158
		0.138906	0.10117
		0.137876	0.103461
		0.135282	0.100849
		0.140776	0.105815
		0.146262	0.107543
		0.141249	0.107421
		0.140952	0.102797
		0.138651	0.106805
		0.132252	0.105298
		0.137096	0.112058
		0.133374	0.104713
		0.133191	0.109638
		0.138385	0.106968
		0.13243	0.106564
		0.147314	0.109851
		0.130303	0.111252
		0.136894	0.109407
		0.133673	0.104061
		0.133958	0.107119
		0.133639	0.107447
		0.135807	0.10209
		0.133914	0.108209
		0.137088	0.103177
		0.140929	0.105952
		0.141111	0.101563
		0.139943	0.108755
		0.136208	0.105183
		0.143572	0.106154
		0.138258	0.104983
		0.129444	0.107932
		0.139137	0.106038
		0.133379	0.100881
		0.145034	0.105031
		0.139235	0.106804
		0.132253	0.104318
		0.138655	0.108432
		0.132637	0.109062
		0.131728	0.112773
		0.140108	0.109217
		0.130895	0.105744
		0.139337	0.105565
		0.135829	0.105411
		0.140869	0.110903
		0.137231	0.104556
		0.135688	0.11124
[truncated: 3,004 more rows]
