# Supplementary material for: Entropic repulsion of cholesterol-containing layers counteracts bioadhesion
Source: Nature. 2023 Jun 21;618(7966):733–9. doi: 10.1038/s41586-023-06033-4 (PMC10284698; doi:10.1038/s41586-023-06033-4)
Supplement: Supplementary file 14 — Source Data Extended Data Fig. 7 [file 41586_2023_6033_MOESM14_ESM.xlsx]

## Sheet: Extended Data Fig.7c
		Source data				Histogram
		Interaction force [nN]					Relative frequency [%]
		Cholesterol SCL	Thiocholesterol SAM	Thicholenic acid SAM		Bin center [nN]	Cholesterol SCL	Thiocholesterol SAM	Thicholenic acid SAM
		0.25	1.81	0.08		0	8.12322	0.00825219	38.5836
		0.22	2.16	0.02		0.2	4.93418	0.123783	42.4691
		0.27	2.92	0.11		0.4	18.795	0.107278	15.1952
		0.29	2.83	0.06		0.6	24.4809	0.0907741	3.35645
		0.1	1.93	0.1		0.8	20.4858	0.107278	0.262292
		0.03	2.44	0.1		1	12.3002	0.346592	0.0622388
		0.04	2.01	0.14		1.2	7.67268	1.22958	0.0177825
		0.33	2.2	0.1		1.4	1.41946	3.90328	0.0177825
		0.07	2.53	0.03		1.6	0.556385	10.5793	0.00889126
		0.34	2.11	0.08		1.8	0.569955	19.0956	0.00889126
		0.36	2.79	0.07		2	0.369114	25.1692	0.00444563
		0.35	2.7	0.11		2.2	0.149274	14.2103	0
		0.38	2.79	0.08		2.4	0.07328	10.34	0.0133369
		0.38	2.35	0.17		2.6	0.0515674	8.78033	0
		0.39	2.78	0.09		2.8	0.0162844	5.07509	0
		0.05	2.97	0.03		3	0.00271407	0.833471	0
		0.52	2.29	0.02
		0.32	2.65	0.1
		0.25	2.12	0.03
		0.29	2.5	0.04
		0.34	2.49	0.04
		0.32	2.5	0.15
		0.32	2.87	0.13
		0.7	2.58	0.04
		0.72	2.94	0.12
		0.31	2.49	0.08
		0.33	1.99	0.01
		0.31	2.36	0.11
		0.04	2.65	0.04
		0.25	2.83	0.07
		0.31	2.37	0.06
		0.3	2.01	0.04
		0.37	2.8	0.02
		0.67	2.21	0.12
		0.35	2.28	0.02
		0.28	2.36	0.03
		0.05	2.33	0.07
		0.35	2.51	0.11
		0.35	2.98	0.1
		0.29	2.31	0.03
		0.36	2.41	0.1
		0.31	2.94	0.05
		0.35	2.38	0.19
		0.11	2.7	0.08
		0.37	2.95	0.22
		0.22	2.8	0.02
		0.1	2.45	0.08
		0.07	2.37	0.13
		0.33	2.35	0.01
		0.64	2.98	0.18
		0.09	2.59	0.11
		0.15	1.52	0.11
		0.35	2.71	0.08
		0.51	2.76	0.02
		0.36	2.7	0.02
		0.38	2.24	0.08
		0.4	2.51	0.05
		0.35	2.28	0.02
		0.38	1.62	0.06
		0.11	2.71	0.02
		0.35	2.46	0.16
		0.44	2.87	0.02
		0.42	2.91	0.09
		0.3	2.55	0.18
		0.37	2.68	0.1
		0.43	1.99	0.02
		0.64	2.36	0.1
		0.37	2.68	0.14
		0.03	2.81	0.16
		0.03	2.65	0.12
		0.08	2.44	0.05
		0.33	1.84	0.02
		0.03	2.68	0.07
		0.34	2.55	0.02
		0.27	1.54	0.02
		0.29	2.57	0.02
		0.39	2.58	0.17
		0.3	2.66	0.06
		0.02	2.61	0.08
		0.03	2.33	0.17
		0.56	2.35	0.12
		0.32	2	0.02
		0.03	2.68	0.07
		0.33	1.7	0.14
		0.21	2.73	0.03
		0.3	2.53	0.02
		0.28	2.24	0.04
		0.25	2.52	0.09
		0.07	2.7	0.15
		0.68	2.58	0.06
		0.27	2.85	0.03
		0.05	2.19	0.02
		0.02	2.72	0.02
		0.16	1.9	0.05
		0.02	2.83	0.06
		0.06	2.35	0.03
		0.05	2.54	0.05
		0.12	2.65	0.16
		0.07	2.31	0.16
		0.16	2.1	0.1
		0.05	2.66	0.21
		0.28	2.49	0.06
		0.12	2.79	0.08
		0.03	2.6	0.03
		0.06	2.24	0.16
		0.31	2.94	0.06
		0.21	2.42	0.06
		0.02	2.89	0.1
		0.66	2.26	0.03
		0.3	1.93	0.18
		0.26	2.86	0.08
		0.37	2.68	0.02
		0.4	2.13	0.12
		0.08	2.58	0.03
		0.3	2.76	0.13
		0.31	2.93	0.03
		0.35	2.89	0.05
		0.29	2.46	0.02
		0.38	2.96	0.01
		0.73	2.24	0.13
		0.35	1.63	0.08
		0.3	2.44	0.08
		0.31	2.43	0.02
		0.41	2.42	0.15
		0.55	2.68	0.03
		0.39	2.98	0.07
		0.08	2.24	0.08
		0.31	2.17	0.11
		0.38	2.9	0.11
		0.38	2.53	0.07
		0.51	2.76	0.05
		0.39	1.64	0.14
		0.36	2.82	0.12
		0.43	2.11	0.04
		0.42	2.45	0.16
		0.44	2.42	0.13
		0.33	2.54	0.03
		0.36	2.84	0.17
		0.03	2.59	0.15
		0.1	2.66	0.02
		0.1	2.88	0.07
		0.15	2.96	0.14
		0.03	2.65	0.02
		0.34	1.72	0.08
		0.3	2.49	0.08
		0.75	2.95	0.13
		0.29	2.64	0.04
		0.38	2.44	0.11
		0.35	2.19	0.04
		0.33	2.95	0.06
		0.38	1.99	0.02
		0.02	2.57	0.03
		0.02	2.28	0.1
		0.11	2.66	0.02
		0.26	2.57	0.02
		0.28	2.45	0.05
		0.31	2.38	0.02
		0.43	2.87	0.06
		0.83	2.48	0.11
		0.31	2.73	0.14
		0.03	2.54	0.02
		0.03	2.55	0.03
		0.06	2.37	0.06
		0.06	2.86	0.21
		0.13	1.8	0.17
		0.1	2.47	0.05
		0.1	2.26	0.11
		0.28	2.49	0.06
		0.33	2.67	0.03
		0.39	2.84	0.05
		0.36	1.85	0.14
		0.32	2.21	0.08
		0.1	2.28	0.04
		0.11	2.11	0.09
		0.09	2.42	0.11
		0.03	2.83	0.17
		0.32	2.04	0.14
		0.02	1.62	0.12
		0.02	2.93	0.1
		0.43	2.44	0.12
		0.39	1.9	0.1
		0.4	2.3	0.03
		0.32	2.55	0.04
		0.31	2.93	0.03
		0.37	2.03	0.04
		0.33	2.65	0.15
		0.35	2.94	0.11
		0.34	2.33	0.02
		0.36	2.91	0.02
		0.32	2.7	0.07
		0.07	2.86	0.04
		0.03	2.94	0.15
		0.27	2.58	0.05
		0.36	2.88	0.15
		0.3	2.65	0.08
		0.38	2.84	0.04
		0.56	2.68	0.08
		0.07	2.2	0.12
		0.37	2.95	0.13
		0.32	2.28	0.03
		0.31	1.69	0.02
		0.36	2.72	0.02
		0.3	2.06	0.03
		0.8	2.4	0.07
		0.36	2.44	0.03
		0.22	2.32	0.02
		0.44	1.56	0.08
		0.38	2.41	0.15
		0.31	2.12	0.02
		0.35	2.34	0.07
		0.38	2.36	0.08
		0.33	1.6	0.07
		0.35	1.47	0.02
		0.34	2.83	0.03
		0.32	2.63	0.02
		0.35	2.59	0.11
		0.38	2.08	0.02
		0.39	1.95	0.03
		0.32	2.84	0.03
		0.3	2.34	0.02
		0.32	2.12	0.04
		0.34	2.82	0.05
		0.36	2.6	0.07
		0.39	2.72	0.03
		0.3	2.71	0.07
		0.35	2.65	0.09
		0.35	2.95	0.04
		0.4	2.52	0.22
		0.32	2.63	0.02
		0.48	2.98	0.02
		0.33	2.78	0.05
		0.09	2.31	0.02
		0.11	2.42	0.08
		0.04	2.17	0.02
		0.02	2.84	0.02
		0.02	1.46	0.02
		0.03	2.91	0.02
		0.11	2.22	0.02
		0.06	2.56	0.02
		0.13	2.46	0.01
		0.03	2.46	0.02
		0.09	2.6	0.02
		0.05	2.91	0.03
		0.04	1.56	0.02
		0.09	1.95	0.03
		0.09	2.31	0.03
		0.14	2.68	0.01
		0.02	2.6	0.11
		0.08	2.27	0.02
		0.03	1.94	0.02
		0.34	2.95	0.02
		0.33	2.88	0.06
		0.05	2.14	0.02
		0.12	2.91	0.02
		0.04	2.78	0.02
		0.02	2.34	0.04
		0.03	2.35	0.04
		0.02	2.24	0.02
		0.32	2.33	0.03
		0.13	2.79	0.01
		0.42	2.24	0.02
		0.36	2.88	0.02
		0.34	2.76	0.02
		0.37	2.95	0.02
		0.4	2.63	0.03
		0.35	2.48	0.01
		0.35	2.42	0.02
		0.08	1.85	0.01
		0.32	2.35	0.02
		0.53	2.63	0.02
		0.37	2.93	0.04
		0.35	2.53	0.02
		0.56	2.63	0.02
		0.04	2.5	0.02
		0.59	2.52	0.02
		0.37	2.84	0.02
		0.4	2.73	0.03
		0.4	2.83	0.02
		0.34	2.97	0.02
		0.08	2.62	0.02
		0.08	2.54	0.02
		0.31	2.02	0.02
		0.29	2.49	0.02
		0.33	2.8	0.02
		0.35	2.84	0.05
		0.29	2.51	0.02
		0.07	2.87	0.02
		0.09	2.49	0.01
		0.34	1.85	0.02
		0.36	2.91	0.02
		0.34	2.23	0.02
		0.03	2.59	0.18
		0.09	2.53	0.02
		0.07	2.77	0.02
		0.09	2.26	0.01
		0.09	2.1	0.02
		0.03	2.56	0.01
		0.04	2.05	0.02
		0.04	2.4	0.02
		0.02	2.17	0.02
		0.35	2.78	0.02
		0.36	2.75	0.02
		0.12	1.9	0.04
		0.05	2.76	0.07
		0.55	2.51	0.02
		0.05	2.88	0.02
		0.03	2.67	0.02
		0.31	1.57	0.02
		0.04	1.84	0.02
		0.04	2.94	0.02
		0.02	2.66	0.02
		0.04	2.59	0.02
		0.02	2.83	0.02
		0.04	2.68	0.02
		0.02	1.62	0.02
		0.02	2.58	0.08
		0.11	1.98	0.02
		0.11	2.54	0.03
		0.06	2.4	0.03
		0.08	1.49	0.08
		0.15	2.89	0.02
		0.03	2.53	0.02
		0.24	2.96	0.03
		0.33	2.6	0.02
		0.09	2.69	0.02
		0.09	2.48	0.03
		0.06	2.7	0.03
		0.27	2.08	0.1
		0.09	1.81	0.02
		0.1	2.64	0.02
		0.07	2.65	0.02
		0.11	2.88	0.02
		0.09	2.61	0.02
		0.02	2.56	0.05
		0.04	2.89	0.07
		0.02	2.47	0.01
		0.02	2.2	0.03
		0.03	1.94	0.01
		0.05	1.46	0.02
		0.02	2.44	0.02
		0.05	2.53	0.02
		0.05	2.88	0.01
		0.02	2.22	0.02
		0.04	2.9	0.01
		0.3	2.92	0.02
		0.02	2.82	0.02
		0.08	2.96	0.02
		0.63	2.12	0.02
		0.44	2.11	0.02
		0.05	2.11	0.06
		0.08	1.72	0.02
		0.04	2.7	0.03
		0.11	2.88	0.03
		0.13	2.66	0.01
		0.02	2.88	0.02
		0.1	2.53	0.01
		0.05	2.2	0.01
		0.1	2.55	0.02
		0.12	2.7	0.04
		0.1	2.62	0.09
		0.07	2.68	0.03
		0.15	2.96	0.02
		0.07	2.36	0.03
		0.42	2.79	0.02
		0.03	1.98	0.02
		0.63	2.39	0.02
		0.11	2.48	0.05
		0.03	2.75	0.02
		0.05	2.11	0.03
		0.08	2.8	0.02
		0.05	2.56	0.03
		0.07	2.57	0.02
		0.58	1.96	0.03
		0.07	1.85	0.02
		0.13	2.9	0.02
		0.04	2.45	0.02
		0.03	2.75	0.03
		0.06	2.68	0.03
		0.67	2.81	0.02
		0.3	2.58	0.02
		0.36	2.51	0.02
		0.1	2.61	0.03
		0.1	2.95	0.02
		0.43	2.53	0.02
		0.38	2.79	0.03
		0.42	2.88	0.02
		0.33	2.82	0.02
		0.31	2.54	0.03
		0.34	2.64	0.02
		0.12	2.53	0.03
		0.37	2.61	0.05
		0.81	2.55	0.09
		0.46	2.84	0.04
		0.32	2.1	0.04
		0.03	2.52	0.02
		0.36	2.97	0.02
		0.45	2.51	0.02
		0.03	2.68	0.03
		0.02	2.57	0.02
		0.4	2.01	0.01
		0.42	2.67	0.02
		0.31	1.58	0.02
		0.06	2.8	0.02
		0.06	2.49	0.02
		0.04	2.7	0.01
		0.38	2.17	0.02
		0.1	2.06	0.03
		0.48	2.16	0.03
		0.03	2.47	0.02
		0.16	1.95	0.02
		0.2	1.83	0.03
		0.1	2.65	0.03
		0.09	2.62	0.02
		0.12	2.6	0.02
		0.1	1.87	0.04
		0.13	2.97	0.02
		0.12	1.98	0.03
		0.08	2.62	0.02
		0.08	1.98	0.02
		0.06	2.66	0.03
		0.05	2.23	0.02
		0.06	2.43	0.01
		0.62	1.92	0.05
		0.28	2.58	0.02
		0.35	2.69	0.08
		0.3	1.68	0.03
		0.02	2.02	0.03
		0.05	2.88	0.02
		0.56	2.68	0.12
		0.34	2.78	0.03
		0.35	2.66	0.03
		0.28	2.75	0.02
		0.39	2.02	0.02
		0.35	2.55	0.02
		0.34	2.42	0.02
		0.33	2.12	0.02
		0.43	2.19	0.04
		0.36	2.97	0.02
		0.37	2.48	0.03
		0.09	2.74	0.02
		0.31	2.67	0.02
		0.39	2.42	0.02
		0.39	2.25	0.02
		0.36	1.9	0.03
		0.34	2.55	0.04
		0.28	2.37	0.04
		0.95	2.4	0.02
		0.34	2.98	0.05
		0.1	2.01	0.02
		0.21	2.91	0.03
		0.07	2.06	0.01
		0.06	2.61	0.02
		0.07	2.46	0.01
		0.07	2.07	0.01
		0.13	2.92	0.01
		0.34	2.15	0.08
		0.39	2.57	0.02
		0.32	1.49	0.02
		0.34	2.01	0.02
		0.38	2.43	0.03
		0.27	2.93	0.03
		0.36	1.59	0.02
		0.35	2.65	0.02
		0.34	2.5	0.02
		0.32	2.85	0.03
		0.3	2.79	0.02
		0.06	2.19	0.03
		0.05	2.58	0.02
		0.37	2.9	0.02
		0.06	2.68	0.02
		0.05	2.6	0.03
		0.03	2.81	0.02
		0.09	2.12	0.06
		0.06	2.88	0.03
		0.05	2.23	0.02
		0.07	1.95	0.01
		0.11	1.53	0.03
		0.08	2.68	0.02
		0.09	2.86	0.03
		0.29	2.8	0.02
		0.05	2.56	0.03
		0.15	2.09	0.03
		0.11	2.61	0.03
		0.06	2.46	0.02
		0.03	2.96	0.05
		0.02	2.81	0.03
		0.03	2.96	0.06
		0.32	2.81	0.02
		0.26	2.04	0.02
		0.04	2	0.01
		0.32	1.93	0.01
		0.03	2.69	0.02
		0.02	1.8	0.03
		0.06	2.95	0.02
		0.04	2.86	0.02
		0.03	1.75	0.02
		0.06	2.51	0.02
		0.08	2.41	0.02
		0.02	1.83	0.02
		0.04	2.8	0.15
		0.12	2.87	0.04
		0.03	2.38	0.02
		0.12	2.59	0.02
		0.03	2.38	0.02
		0.09	2.68	0.02
		0.05	1.47	0.02
		0.04	2.83	0.02
		0.74	2.72	0.03
		0.15	2.61	0.02
		0.15	2.51	0.02
		0.17	1.86	0.02
		0.17	2.7	0.02
		0.2	1.63	0.02
		0.21	2.59	0.03
		0.19	2.57	0.03
		0.17	2.32	0.02
		0.87	2.73	0.03
		0.44	2.67	0.02
		0.42	2.92	0.02
		0.4	2.57	0.02
		0.41	2.48	0.02
		0.31	2.65	0.04
		0.17	2.58	0.02
		0.31	1.61	0.02
		0.23	2.85	0.05
		0.23	2	0.03
		0.36	2.72	0.03
		0.36	2.2	0.03
		0.27	2.37	0.04
		0.25	2.39	0.02
		0.34	1.82	0.01
		0.83	2.81	0.02
		0.6	2.51	0.03
		0.03	2.14	0.03
		0.06	1.69	0.02
		0.11	2.66	0.02
		0.04	2.86	0.03
		0.07	2.8	0.03
		0.05	2	0.17
		0.08	2.95	0.02
		0.02	2.4	0.02
		0.05	2.1	0.02
		0.06	2.56	0.13
		0.07	2.8	0.16
		0.94	2.84	0.06
		0.4	2.95	0.02
		0.48	1.87	0.04
		0.33	2.29	0.05
		0.25	1.81	0.03
		0.36	2.4	0.03
		0.34	2.4	0.02
		0.49	2.28	0.02
		0.31	2.95	0.02
		0.38	2.24	0.03
		0.06	2.15	0.02
		0.39	1.51	0.02
		0.34	2.17	0.02
		0.04	2.76	0.01
		0.02	2.39	0.02
		0.04	2.47	0.02
		0.04	2.73	0.01
		0.35	2.68	0.08
		0.19	2.13	0.03
		0.29	2.87	0.02
		0.28	2.79	0.01
		0.14	1.8	0.07
		0.2	2.47	0.02
		0.29	1.55	0.03
		0.19	2.58	0.03
		0.24	2.86	0.02
		0.31	1.98	0.02
		0.22	2.86	0.03
		0.3	2.69	0.02
		0.22	2.52	0.02
		0.31	2.96	0.03
		0.35	2.63	0.03
		0.1	2.77	0.08
		0.22	1.87	0.02
		0.66	2.38	0.04
		0.55	2.87	0.03
		0.3	1.52	0.02
		0.27	2.07	0.02
		0.26	2.91	0.06
		0.17	2.71	0.01
		0.28	2.13	0.02
		0.34	1.92	0.05
		0.31	2.88	0.02
		0.36	2.25	0.02
		0.42	2.53	0.02
		0.38	1.55	0.02
		0.29	2.2	0.02
		0.27	2.82	0.05
		0.37	2.08	0.02
		0.29	2.41	0.02
		0.33	2.94	0.02
		0.45	2.21	0.04
		0.02	1.66	0.15
		0.35	1.7	0.02
		0.07	2.53	0.02
		0.29	2.77	0.02
		0.22	2.5	0.02
		0.37	2.63	0.03
		0.43	1.63	0.04
		0.44	2.86	0.01
		0.08	2.82	0.04
		0.45	2.96	0.02
		0.32	2.45	0.02
		0.43	2.09	0.03
		0.41	2.74	0.03
		0.17	2.41	0.01
		0.25	1.75	0.04
		0.15	2.58	0.03
		0.37	2.74	0.03
		0.21	2.91	0.04
		0.18	2.04	0.03
		0.15	1.96	0.03
		0.16	2.82	0.02
		0.22	2.01	0.07
		0.17	2.91	0.03
		0.21	2.18	0.02
		0.2	1.97	0.02
		0.27	2.14	0.04
		0.4	2.79	0.02
		0.34	2.14	0.02
		0.36	2.69	0.1
		0.74	2.73	0.02
		0.21	2.4	0.08
		0.2	2.34	0.04
		0.31	2.15	0.03
		0.26	2.36	0.02
		0.25	2.73	0.01
		0.27	2	0.02
		0.4	2.05	0.02
		0.34	1.97	0.02
		0.1	1.45	0.06
		0.8	2.65	0.02
		0.02	2.49	0.09
		0.05	1.77	0.09
		0.02	2.35	0.03
		0.1	2.76	0.04
		0.28	2.97	0.02
		0.26	2.73	0.01
		0.28	2.08	0.02
		0.39	2.78	0.01
		0.08	2.09	0.02
		0.14	2.52	0.03
		0.15	2.77	0.01
		0.09	1.98	0.02
		0.23	1.89	0.03
		0.35	2.58	0.01
		0.37	1.82	0.05
		0.39	2.33	0.04
		0.41	2.57	0.03
		0.42	2.81	0.11
		0.17	2.94	0.02
		0.19	2.42	0.02
		0.25	2	0.03
		0.35	2.66	0.02
		0.14	2.74	0.02
		0.04	2.43	0.11
		0.38	1.71	0.03
		0.06	2.43	0.02
		0.02	2.7	0.02
		0.41	2.2	0.03
		0.15	2.02	0.02
		0.18	2.34	0.03
		0.33	2.95	0.02
		0.37	2.06	0.07
		0.38	1.55	0.02
		0.19	2.87	0.03
		0.12	2.19	0.02
		0.52	1.56	0.02
		0.3	1.59	0.02
		0.41	2.61	0.14
		0.29	2.82	0.02
		0.33	2.58	0.01
		0.32	2.45	0.12
		0.34	2.53	0.09
		0.35	2.8	0.1
		0.32	2.73	0.1
		0.3	1.77	0.08
		0.36	2.32	0.02
		0.13	2.64	0.03
		0.38	1.75	0.04
		0.32	2.6	0.04
		0.14	2.63	0.03
		0.21	2.72	0.06
		0.26	2.65	0.02
		0.13	2.8	0.02
		0.27	2.54	0.09
		0.1	2.23	0.12
		0.18	2.94	0.02
		0.15	2.83	0.03
		0.24	2	0.03
		0.12	2.43	0.09
		0.2	2.12	0.03
		0.3	1.95	0.02
		0.21	2.54	0.05
		0.23	2.47	0.05
		0.32	1.61	0.02
		0.36	2.55	0.01
		0.26	2	0.02
		0.58	1.51	0.02
		0.37	1.83	0.01
		0.39	2.53	0.02
		0.37	2.04	0.02
		0.8	2.81	0.01
		0.31	2.97	0.01
		0.17	2	0.23
		0.17	2.37	0.02
		0.32	2.92	0.01
		0.2	2.14	0.04
		0.23	2.51	0.02
		0.19	2.95	0.02
		0.33	2.14	0.03
		0.3	2.45	0.03
		0.29	2.8	0.02
		0.3	2.28	0.06
		0.04	1.56	0.02
		0.15	2.51	0.06
		0.28	2.84	0.01
		0.05	2.69	0.05
		0.19	2.64	0.13
		0.34	2.08	0.05
		0.43	2.81	0.01
		0.41	1.59	0.04
		0.67	2.96	0.02
		0.21	2.36	0.02
		0.32	2.71	0.02
		0.32	2.58	0.02
		0.3	2.58	0.03
		0.37	2.64	0.07
		0.3	2.63	0.03
		0.3	2.13	0.02
		0.32	2.05	0.02
		0.37	1.93	0.03
		0.29	2.17	0.1
		0.17	2.51	0.02
		0.29	2.22	0.01
		0.23	2.87	0.02
		0.29	2.67	0.03
		0.34	2.35	0.03
		0.29	2.59	0.02
		0.5	2.69	0.16
		0.25	2.83	0.02
		0.32	2.63	0.02
		0.1	2.56	0.19
		0.16	2.93	0.02
		0.35	2.87	0.03
		0.35	2.07	0.02
		0.35	2.68	0.02
		0.04	2.35	0.02
		0.36	2.67	0.02
		0.32	2.46	0.02
		0.24	2.76	0.03
		0.32	2.7	0.02
		0.33	2.79	0.02
		0.16	1.56	0.01
		0.39	2.82	0.03
		0.39	2.89	0.02
		0.38	2.44	0.03
		0.45	2.26	0.06
		0.35	2.66	0.05
		0.3	2.07	0.17
		0.26	2.88	0.02
		0.3	2.59	0.03
		0.32	2.47	0.06
		0.65	2.94	0.09
		0.15	2.43	0.02
		0.09	1.92	0.02
		0.23	1.89	0.05
		0.03	2.35	0.01
		0.33	2.47	0.09
		0.36	2.8	0.08
		0.74	2.94	0.03
		0.27	1.93	0.03
		0.36	2	0.02
		0.1	2.14	0.02
		0.32	2.45	0.04
		0.12	2.78	0.03
		0.04	2.06	0.04
		0.06	1.79	0.1
		0.04	2.13	0.02
		0.05	2.71	0.02
		0.14	1.7	0.07
		0.27	1.72	0.02
		0.29	2.49	0.03
		0.12	2.12	0.01
		0.21	1.97	0.01
		0.44	2.61	0.02
		0.1	2.8	0.02
		0.26	2.77	0.03
		0.08	2.45	0.02
		0.3	1.92	0.03
		0.3	2.79	0.02
		0.26	2.48	0.02
		0.58	2.7	0.02
		0.26	2.81	0.02
		0.26	2.03	0.07
		0.14	2.93	0.02
		0.16	2.63	0.02
		0.27	2.32	0.07
		0.31	1.87	0.02
		0.11	2.53	0.03
		0.16	2.65	0.04
		0.18	1.71	0.02
		0.18	2.74	0.02
		0.25	2.42	0.02
		0.31	2.17	0.04
		0.43	1.51	0.02
		0.64	1.87	0.02
		0.37	2.9	0.03
		0.41	2.45	0.02
		0.1	2.78	0.02
		0.32	2.06	0.02
		0.28	2.93	0.01
		0.33	1.69	0.02
		0.37	2.41	0.03
		0.36	1.72	0.02
		0.43	2.79	0.02
		0.4	2.72	0.02
		0.47	1.96	0.02
		0.35	2.14	0.12
		0.16	2.55	0.02
		0.2	2.57	0.03
		0.41	2.13	0.02
		0.26	2.23	0.03
		0.26	2.75	0.02
		0.52	2	0.02
		0.14	2.09	0.04
		0.16	1.75	0.16
		0.2	2.9	0.02
		0.16	2.53	0.02
		0.17	2.64	0.02
		0.2	2.15	0.02
		0.21	1.75	0.02
		0.19	2.68	0.06
		0.21	2.79	0.02
		0.14	2.84	0.03
		0.2	2.33	0.1
		0.78	1.86	0.02
		0.42	2.87	0.03
		0.39	2.47	0.03
		0.41	2.74	0.02
		0.38	1.92	0.02
		0.28	2.75	0.03
		0.27	1.78	0.02
		0.16	2.65	0.03
		0.16	2.62	0.02
		0.32	1.88	0.02
		0.35	1.47	0.12
		0.37	2.31	0.16
		0.41	1.92	0.02
		0.2	2.63	0.1
		0.23	1.87	0.03
		0.3	2.58	0.02
		0.38	2.47	0.02
		0.16	1.59	0.02
		0.12	2.78	0.02
		0.05	1.77	0.04
		0.33	2.91	0.02
		0.03	1.99	0.01
		0.04	2.69	0.03
		0.33	1.93	0.27
		0.29	2.9	0.07
		0.23	1.71	0.31
		0.43	2.22	0.08
		0.23	2.66	0.09
		0.09	2.81	0.02
		0.06	2.86	0.03
		0.24	2.84	0.21
		0.33	2.81	0.03
		0.42	2.76	0.03
		0.3	1.91	0.02
		0.77	2.65	0.28
		0.34	2.25	0.09
		0.19	2.83	0.27
		0.27	2.65	0.11
		0.53	1.78	0.2
		0.11	2.39	0.23
		0.25	2.52	0.24
		0.04	2.54	0.02
		0.3	2.43	0.02
		0.48	2.55	0.03
		0.35	2.74	0.02
		0.33	1.85	0.03
		0.34	2.57	0.2
		0.34	2.4	0.05
		0.43	1.84	0.07
		0.33	2.66	0.11
		0.51	2.22	0.14
		0.4	2.56	0.13
		0.38	2.93	0.15
		0.04	2.74	0.01
		0.06	2.11	0.09
		0.03	2.95	0.14
		0.26	2.73	0.03
		0.3	2.96	0.11
		0.27	2.49	0.04
		0.4	1.93	0.55
		0.39	2.48	0.09
		0.37	1.85	0.19
		0.21	1.71	0.25
		0.35	2.22	0.08
		0.2	1.6	0.11
		0.31	2.69	0.02
		0.22	2.29	0.02
		0.33	2.02	0.03
		0.3	2.65	0.03
		0.39	2.9	0.04
		0.2	2.9	0.09
		0.42	2.42	0.29
		0.38	2.62	0.02
		0.36	2.87	0.2
		0.38	1.75	0.08
		0.34	2.82	0.11
		0.36	2.53	0.1
		0.27	2.56	0.06
		0.23	2.49	0.02
		0.2	2.8	0.07
		0.3	2.3	0.02
		0.34	1.96	0.13
		0.2	2.9	0.06
		0.19	1.52	0.11
		0.39	2.15	0.32
		0.26	2.57	0.02
		0.3	2.76	0.15
		0.31	1.87	0.1
		0.1	2.62	0.06
		0.2	2.49	0.24
		0.08	2.61	0.12
		0.33	2.72	0.39
		0.22	2.07	0.04
		0.28	2.7	0.25
		0.03	2.74	0.04
		0.16	2.94	0.09
		0.23	2.82	0.04
		0.36	2.49	0.03
		0.37	1.86	0.14
		0.42	2.16	0.09
		0.44	1.9	0.06
		0.39	2.7	0.06
		0.43	2.46	0.02
		0.02	2.83	0.02
		0.1	2.15	0.03
		0.37	2.86	0.07
		0.34	2.04	0.03
		0.26	2.74	0.02
		0.23	2.05	0.03
		0.05	1.51	0.13
		0.02	2.67	0.1
		0.03	1.58	0.03
		0.03	2.76	0.03
		0.04	2.49	0.05
		0.13	2.68	0.12
		0.34	2.93	0.03
		0.03	2.64	0.02
		0.04	2.11	0.02
		0.25	2.68	0.08
		0.32	2.58	0.02
		0.39	2.35	0.02
		0.33	2.94	0.02
		0.29	1.79	0.02
		0.37	2.12	0.1
		0.23	2.76	0.05
		0.29	2.66	0.1
		0.28	2.54	0.01
		0.44	1.86	0.02
		0.25	2.5	0.02
		0.37	1.48	0.15
		0.3	1.62	0.06
		0.41	1.47	0.22
		0.22	2.11	0.02
		0.22	1.77	0.14
		0.59	2.69	0.16
		0.93	2.29	0.02
		0.4	2.54	0.02
		0.48	1.57	0.02
		0.08	2.45	0.07
		0.15	1.46	0.03
		0.11	1.68	0.07
		0.18	1.61	0.14
		0.37	2.98	0.03
		0.03	2.68	0.08
		0.36	1.51	0.05
		0.23	1.96	0.05
		0.3	2.67	0.01
		0.36	2.68	0.15
		0.44	1.56	0.09
		0.39	2.32	0.14
		0.34	2.21	0.08
		0.36	2.45	0.02
		0.55	2.16	0.03
		0.18	2.31	0.02
		0.18	1.71	0.02
		0.14	2.49	0.06
		0.77	2.87	0.03
		0.36	2.09	0.04
		0.41	2.64	0.14
		0.21	2.51	0.09
		0.24	2.46	0.11
		0.33	2.75	0.02
		0.39	2.6	0.16
		0.05	2.49	0.02
		0.36	2.7	0.09
		0.2	2.73	0.02
		0.24	1.68	0.02
		0.2	2.2	0.23
		0.2	2.2	0.07
		0.35	2.53	0.02
		0.19	1.97	0.11
		0.36	1.92	0.02
		0.14	1.52	0.02
		0.16	2.82	0.05
		0.22	2.16	0.18
		0.34	2.49	0.02
		0.36	2.69	0.03
		0.47	1.78	0.02
		0.63	1.93	0.01
		0.38	2.2	0.1
		0.23	2.79	0.02
		0.27	2.3	0.02
		0.45	1.9	0.02
		0.7	2.68	0.02
		0.4	1.97	0.03
		0.08	2.13	0.19
		0.03	2.61	0.02
		0.15	1.79	0.02
		0.21	2.82	0.02
		0.13	2.44	0.02
		0.17	2.59	0.05
		0.38	2.2	0.06
		0.32	2.86	0.02
		0.31	2.13	0.02
		0.44	2.27	0.03
		0.29	2.86	0.03
		0.22	2.25	0.02
		0.06	2.54	0.03
		0.04	2.72	0.02
		0.28	2.65	0.03
		0.03	2.49	0.02
		0.7	2.56	0.01
		0.38	1.81	0.02
		0.42	2.4	0.03
		0.43	2.7	0.02
		0.33	1.71	0.01
		0.41	1.65	0.02
		0.28	2.27	0.03
		0.38	2.6	0.02
		0.34	1.9	0.11
		0.06	2.65	0.14
		0.32	2.49	0.02
		0.07	2.87	0.02
		0.22	2.86	0.02
		0.15	2.86	0.09
		0.09	2.49	0.01
		0.71	2.16	0.02
		0.17	1.78	0.03
		0.22	2.34	0.02
		0.19	2.58	0.04
		0.15	2.16	0.19
		0.11	1.84	0.02
		0.18	2	0.02
		0.22	2.78	0.11
		0.15	2.77	0.02
		0.16	2.68	0.22
		0.12	2.13	0.04
		0.18	2.74	0.02
		0.2	2.08	0.03
		0.1	2.4	0.03
		0.16	2.22	0.03
		0.1	2.41	0.02
		0.18	2.77	0.02
		0.12	2.53	0.04
		0.18	2.96	0.04
		0.14	2.74	0.03
		0.18	2.48	0.02
		0.2	2.06	0.02
		0.19	2.37	0.09
		0.16	2.95	0.03
		0.14	2.46	0.02
		0.17	2.41	0.08
		0.21	2.77	0.03
		0.16	2.57	0.05
		0.13	2.85	0.06
		0.15	2.77	0.03
		0.38	2.35	0.02
		0.85	1.78	0.11
		0.04	1.85	0.02
		0.31	2.71	0.03
		0.32	2.08	0.03
		0.37	1.87	0.03
		0.31	2.24	0.05
		0.34	2.37	0.08
		0.03	2.02	0.02
		0.35	2.85	0.02
		0.35	2.25	0.17
		0.36	2.78	0.03
		0.53	1.82	0.01
		0.43	2.49	0.03
		0.47	2.03	0.02
		0.42	2.2	0.03
		0.44	1.5	0.04
		0.06	2.25	0.01
		0.02	2.32	0.05
		0.19	2.62	0.02
		0.34	2.82	0.02
		0.31	2.37	0.02
		0.34	2.23	0.03
		0.3	1.72	0.03
		0.35	2.65	0.04
		0.34	1.98	0.02
		0.37	2.21	0.1
		0.42	2.31	0.12
		0.36	2.49	0.03
		0.4	1.95	0.02
		0.29	2.05	0.02
		0.28	2.81	0.05
		0.27	1.82	0.03
		0.28	1.99	0.04
		0.36	2.08	0.02
		0.13	2.48	0.08
		0.13	1.82	0.02
		0.02	2.4	0.04
		0.03	2.82	0.02
		0.05	2.12	0.02
		0.07	2.59	0.01
		0.13	2.62	0.02
		0.03	1.92	0.15
		0.2	2.62	0.02
		0.04	2.6	0.13
		0.03	1.76	0.02
		0.38	2.92	0.02
		0.31	2.01	0.08
		0.4	2.57	0.01
		0.4	2.86	0.02
		0.41	1.67	0.03
		0.39	1.75	0.03
		0.36	2.79	0.05
		0.38	1.91	0.02
		0.42	2.45	0.03
		0.29	2.02	0.04
		0.35	2.07	0.04
		0.03	2.62	0.04
		0.34	2.83	0.17
		0.03	2.23	0.02
		0.23	1.78	0.02
		0.6	1.98	0.03
		0.4	1.66	0.04
		0.25	2.32	0.03
		0.13	2.28	0.02
		0.41	2.88	0.02
		0.37	2.61	0.05
		0.36	2.73	0.01
		0.36	2.94	0.04
		0.36	2.09	0.01
		0.29	2.85	0.03
		0.04	2.31	0.11
		0.12	1.6	0.02
		0.18	2.18	0.1
		0.2	2.38	0.02
		0.13	2.22	0.03
		0.16	2.17	0.05
		0.16	2.97	0.01
		0.32	2.95	0.02
		0.23	1.63	0.3
		0.29	2.2	0.03
		0.4	1.68	0.02
		0.33	2.68	0.02
		0.2	2.29	0.03
		0.22	2.75	0.02
		0.18	2.3	0.02
		0.25	2.03	0.02
		0.21	2.8	0.04
		0.41	2.06	0.12
		0.1	1.89	0.02
		0.26	2.86	0.01
		0.39	1.68	0.09
		0.27	2.72	0.05
		0.74	2.76	0.06
		0.36	2.3	0.02
		0.72	2.09	0.02
		0.16	1.92	0.02
		0.15	2.31	0.02
		0.13	2.79	0.03
		0.1	2.64	0.08
		0.16	2.78	0.02
		0.15		0.07
		0.15	2.55	0.11
		0.11	2.83	0.02
		0.13	2.48	0.03
		0.1	2.02	0.03
		0.2	2.56	0.02
		0.15	2.36	0.02
		0.14	2.62	0.11
		0.14	2	0.01
		0.13	2.31	0.02
		0.12	2.71	0.02
		0.17	2.74	0.01
		0.14	2.45	0.09
		0.15	2.33	0.02
		0.12	2.43	0.02
		0.17	2.65	0.02
		0.14	2.39	0.14
		0.13	2.57	0.03
		0.17	1.75	0.03
		0.17	2.46	0.02
		0.18	2.35	0.01
		0.2	2.45	0.06
		0.15	1.74	0.02
		0.18	2.43	0.02
		0.19	2.39	0.02
		0.21	2.77	0.05
		0.16	2.25	0.02
		0.17	2.59	0.03
		0.2	1.84	0.02
		0.17	2.26	0.06
		0.17	1.93	0.02
		0.18	2.62	0.03
		0.19	1.72	0.03
		0.16	2.83	0.07
		0.12	2.12	0.15
		0.14	2.67	0.01
		0.12	2.25	0.03
		0.14	2.65	0.02
		0.47	2.84	0.04
		0.17	2.19	0.06
		0.34	2.89	0.02
		0.18	2.05	0.01
		0.19	2.37	0.03
		0.18	1.86	0.08
		0.13	2.28	0.15
		0.14	2.53	0.02
		0.16	2.03	0.03
		0.15	2.14	0.04
		0.16	2.43	0.05
		0.14	2.72	0.02
		0.19	2.5	0.06
		0.24	1.84	0.02
		0.18	2.75	0.01
		0.18	2.28	0.02
		0.14	2.03	0.02
		0.17	1.98	0.03
		0.23	2.34	0.03
		0.08	2.14	0.02
		0.13	2.12	0.03
		0.13	2.35	0.03
		0.12	2.81	0.02
		0.15	1.86	0.02
		0.19	2.22	0.11
		0.19	2.29	0.04
		0.18	2.69	0.03
		0.16	2.17	0.02
		0.12	2.19	0.02
		0.19	2.2	0.07
		0.15	2.18	0.06
		0.96	2.54	0.03
		0.37	2.51	0.12
		0.33	2.6	0.03
		0.36	1.69	0.12
		0.3	2.81	0.03
		0.33	2.5	0.11
		0.33	2.79	0.05
		0.07	2.06	0.08
		0.37	2.35	0.02
		0.16	2.2	0.02
		0.16	2.6	0.12
		0.17	1.78	0.02
		0.22	2.54	0.02
		0.25	2.07	0.02
		0.22	2.29	0.03
		0.65	2.34	0.02
		0.21	1.95	0.02
		0.14	2.18	0.02
		0.09	2.07	0.02
		0.04	2.41	0.02
		0.03	2.35	0.02
		0.29	2.63	0.08
		0.13	2.28	0.03
		0.36	2.48	0.03
		0.37	2.09	0.02
		0.31	2.21	0.03
		0.31	2.57	0.02
		0.72	1.68	0.02
		0.18	2.67	0.02
		0.36	1.75	0.03
		0.31	1.73	0.02
		0.29	2.77	0.02
		0.29	2.3	0.21
		0.27	2.83	0.03
		0.28	2.7	0.03
		0.25	2.29	0.05
		0.33	2.83	0.03
		0.29	2.49	0.03
		0.4	2.85	0.02
		0.6	2.32	0.04
		0.27	1.79	0.03
		0.32	2.15	0.08
		0.18	2.84	0.02
		0.36	2.89	0.02
		0.25	2.39	0.02
		0.04	2.4	0.09
		0.04	2.82	0.04
		0.1	1.68	0.02
		0.29	2.2	0.02
		0.05	2.11	0.09
		0.05	2.37	0.16
		0.86	2.06	0.06
		0.41	2.39	0.02
		0.56	2.5	0.02
		0.21	2.16	0.02
		0.37	2.39	0.08
		0.42	2.19	0.03
		0.31	2.29	0.02
		0.33	2.26	0.01
		0.4	2.51	0.02
		0.02	2.55	0.03
		0.09	1.79	0.03
		0.03	2.13	0.02
		0.03	2.52	0.13
		0.13	1.74	0.02
		0.14	2.65	0.02
		0.33	2.35	0.02
		0.43	1.94	0.03
		0.44	1.84	0.05
		0.55	2.45	0.06
		0.35	2.3	0.01
		0.19	2.12	0.03
		0.16	2.52	0.02
		0.23	1.93	0.01
		0.14	2.09	0.04
		0.13	2.2	0.03
		0.56	2.32	0.04
		0.35	2.45	0.02
		0.42	2.54	0.04
		0.39	2.36	0.02
		0.23	2.7	0.02
		0.24	2.65	0.02
		0.36	2.49	0.02
		0.28	1.9	0.03
		0.14	2.22	0.11
		0.31	1.97	0.03
		0.08	1.69	0.07
		0.36	2.49	0.06
		0.37	2.29	0.14
		0.23	2.51	0.02
		0.36	2.34	0.04
		0.18	2.44	0.02
		0.14	2.07	0.13
		0.36	2.8	0.02
		0.32	2.34	0.03
		0.32	1.85	0.01
		0.34	2.43	0.02
		0.36	2.89	0.03
		0.29	2.47	0.1
		0.33	2.41	0.03
		0.25	2.36	0.04
		0.24	2.26	0.02
		0.23	2.43	0.02
		0.24	2.66	0.01
		0.32	2.52	0.03
		0.35	2.26	0.06
		0.42	2.69	0.02
		0.25	2.04	0.03
		0.26	2.62	0.07
		0.16	2.26	0.02
		0.24	2.59	0.02
		0.34	2.17	0.08
		0.46	2.53	0.02
		0.43	2.37	0.01
		0.12	2.29	0.08
		0.13	2.4	0.02
		0.06	2.44	0.02
		0.08	1.72	0.02
		0.07	2.46	0.03
		0.18	1.68	0.03
		0.12	1.88	0.01
		0.07	2.62	0.02
		0.2	2.57	0.06
		0.08	2.17	0.02
		0.43	2.51	0.02
		0.06	2.33	0.04
		0.16	2.12	0.02
		0.03	2.44	0.03
		0.02	2.28	0.01
		0.27	2.08	0.02
		0.3	2.38	0.02
		0.23	2.23	0.21
		0.26	2.59	0.04
		0.27	2.2	0.02
		0.51	2.08	0.02
		0.37	1.89	0.03
		0.68	2.07	0.15
		0.03	2.83	0.02
		0.03	2.61	0.02
		0.26	1.98	0.11
		0.31	2.63	0.06
		0.27	2.32	0.17
		0.25	2.49	0.02
		0.27	2.72	0.03
		0.22	2.25	0.04
		0.34	2.65	0.02
		0.27	2.07	0.07
		0.3	1.74	0.07
		0.35	2.73	0.03
		0.41	1.74	0.01
		0.73	2.27	0.02
		0.37	2.72	0.02
		0.58	2.87	0.02
		0.18	1.73	0.02
		0.25	1.95	0.16
		0.26	2.18	0.02
		0.22	1.69	0.06
		0.24	1.76	0.02
		0.25	2.4	0.03
		0.27	1.67	0.02
		0.26	2.6	0.02
		0.34	2.2	0.03
		0.6	2.06	0.04
		0.26	2.22	0.17
		0.45	2.37	0.02
		0.29	2.32	0.02
		0.36	2.36	0.03
		0.42	2.51	0.11
		0.35	2.14	0.03
		0.31	2.66	0.04
		0.23	2.28	0.01
		0.36	2.43	0.02
		0.21	2.23	0.02
		0.4	2.18	0.02
		0.44	2.36	0.01
		0.42	2.28	0.03
		0.28	2.09	0.08
		0.25	2.39	0.06
		0.2	2.2	0.05
		0.4	2.57	0.08
		0.44	2.19	0.02
		0.36	2.59	0.02
		0.06	2.52	0.05
		0.29	2.36	0.02
		0.02	2.48	0.02
		0.17	2.29	0.02
		0.48	1.86	0.02
		0.39	2.85	0.02
		0.39	2.57	0.02
		0.01	2.31	0.02
		0.05	2.63	0.06
		0.02	2	0.02
		0.29	2.4	0.02
		0.23	2.73	0.02
		1.22	2.61	0.02
		0.18	1.94	0.02
		0.13	2.33	0.01
		0.17	1.69	0.06
		0.17	2.57	0.03
		0.15	2.18	0.01
		0.46	2.23	0.02
		0.17	2.26	0.02
		0.18	2.62	0.04
		0.13	2.57	0.14
		0.07	2.59	0.03
		0.16	2.08	0.05
		0.1	2.2	0.02
		0.14	2.12	0.02
		0.78	2.27	0.02
		0.3	1.74	0.02
		0.36	2.05	0.02
		0.88	1.91	0.03
		0.65	2.21	0.02
		0.37	1.73	0.03
		0.22	2.19	0.03
		0.19	2.16	0.02
		0.33	2.07	0.04
		0.31	2.42	0.08
		0.24	2.14	0.02
		0.36	2.19	0.02
		0.3	2.45	0.05
		0.28	2.27	0.03
		0.55	2.37	0.08
		0.27	2.12	0.11
		0.32	1.85	0.03
		0.28	2.57	0.03
		0.3	1.76	0.05
		0.35	2.45	0.05
		0.31	2.5	0.02
		0.21	2.22	0.06
		0.41	2.42	0.13
		0.33	2.02	0.03
		0.29	2.51	0.03
		0.15	1.9	0.02
		0.4	2.18	0.06
		0.14	2.36	0.04
		0.27	2.74	0.02
		0.15	2.56	0.02
		0.28	1.75	0.15
		0.29	2.68	0.01
		0.41	2.2	0.02
		0.3	2.7	0.02
		0.42	1.92	0.02
		0.24	2.44	0.08
		0.08	2.47	0.03
		0.24	2.36	0.03
		0.07	1.77	0.04
		0.13	2.47	0.03
		0.09	2.79	0.02
		0.16	2.32	0.02
		0.16	2.5	0.02
		0.08	2.5	0.02
		0.36	2.6	0.02
		0.24	2.13	0.02
		0.32	2.54	0.02
		0.3	2.29	0.03
		0.19	2.65	0.02
		0.1	2.32	0.02
		0.41	2.58	0.05
		0.34	2	0.05
		0.33	1.77	0.02
		0.43	1.77	0.03
		0.37	2.51	0.02
		0.17	2.02	0.02
		0.2	2.5	0.02
		0.19	2.16	0.02
		0.32	1.77	0.07
		0.14	2.63	0.02
		0.48	2	0.03
		0.31	2.55	0.03
		0.4	2.26	0.05
		0.32	2.19	0.03
		0.4	2.24	0.01
		0.39	2.65	0.01
		0.64	2.44	0.02
		0.74	1.74	0.13
		0.31	2.45	0.02
		0.39	2.36	0.03
		0.13	2.47	0.05
		0.14	2.44	0.03
		0.17	2.34	0.02
		0.4	1.8	0.02
		0.07	2.36	0.02
		0.81	1.7	0.13
		0.35	1.94	0.03
		0.37	1.74	0.05
		0.46	1.96	0.06
		0.3	2.55	0.02
		0.38	2.36	0.02
		0.31	2.29	0.02
		0.38	2.37	0.09
		0.79	2.4	0.08
		0.25	2.56	0.02
		0.43	2.72	0.02
		0.44	2.39	0.02
		0.35	2.12	0.02
		0.39	2.45	0.02
		0.19	2.08	0.02
		0.21	2.53	0.02
		0.27	2.79	0.09
		0.32	2.26	0.04
		0.26	2.16	0.03
		0.18	2.25	0.02
		0.45	2.74	0.03
		0.17	2.66	0.02
		0.31	2.23	0.02
		0.04	2	0.06
		0.29	2.67	0.02
		0.23	2.28	0.03
		0.18	2.62	0.02
		0.3	2.79	0.08
		0.28	2.11	0.02
		0.24	1.9	0.04
		0.26	2.43	0.02
		0.17	2	0.04
		0.13	2.09	0.02
		0.45	2.21	0.03
		0.1	2.38	0.03
		0.25	2.03	0.13
		0.17	2.39	0.02
		0.22	2.14	0.02
		0.11	1.95	0.02
		0.24	2.23	0.03
		0.39	2.51	0.01
		0.16	1.89	0.02
		0.38	2.43	0.05
		0.28	2.14	0.02
		0.25	2.17	0.01
		0.31	1.81	0.02
		0.75	2.47	0.02
		0.13	2.54	0.04
		0.05	1.7	0.02
		0.26	2.21	0.02
		0.36	2.52	0.04
		0.36	2.37	0.01
		0.45	2.09	0.06
		0.47	2.27	0.01
		0.33	2.67	0.1
		0.33	1.78	0.31
		0.34	2.74	0.04
		0.32	2.09	0.04
		0.3	2.7	0.15
		0.04	2.58	0.02
		0.16	1.82	0.02
		0.14	1.94	0.02
		0.1	2.48	0.02
		0.1	1.86	0.02
		0.72	2.12	0.02
		0.03	2.07	0.03
		0.07	2.37	0.28
		0.02	2.17	0.05
		0.03	1.75	0.02
		0.09	1.74	0.02
		0.5	2.41	0.16
		0.07	1.89	0.02
		0.06	2.35	0.03
		0.33	1.74	0.03
		0.03	2.17	0.08
		0.04	1.9	0.06
		0.02	2.4	0.03
		0.02	2.21	0.03
		0.02	2.33	0.02
		0.02	1.91	0.05
		0.08	2.53	0.02
		0.57	2.76	0.02
		0.13	2.04	0.02
		0.21	1.9	0.04
		0.14	2.66	0.05
		0.17	2.41	0.02
		0.18	2.16	0.12
		0.13	1.78	0.02
		0.17	1.85	0.08
		0.15	2.53	0.03
		0.13	2.24	0.08
		0.15	2.38	0.02
		0.14	2.09	0.01
		0.35	1.98	0.02
		0.16	2.24	0.03
		0.14	2.51	0.06
		0.11	2.46	0.03
		0.23	2.81	0.03
		0.18	2.41	0.04
		0.2	2.37	0.02
		0.18	1.99	0.03
		0.13	2.54	0.02
		0.22	2.15	0.02
		0.18	2.71	0.03
		0.15	2.37	0.02
		0.55	2.66	0.01
		0.18	2.08	0.03
		0.19	1.9	0.02
		0.41	1.81	0.02
		0.41	2.43	0.02
		0.06	2.53	0.01
		0.25	2.22	0.02
		0.03	2.43	0.02
		0.03	2.47	0.03
		0.11	2.08	0.02
		0.16	2.28	0.07
		0.03	2.44	0.02
		0.59	2.11	0.02
		0.32	2.48	0.16
		0.34	2.23	0.02
		0.29	2.48	0.1
		0.26	1.93	0.07
		0.36	2.14	0.08
		0.25	2.89	0.02
		0.29	2.61	0.06
		0.08	2.56	0.02
		0.25	2.27	0.04
		0.24	2.63	0.02
		0.15	1.96	0.06
		0.16	2.5	0.03
		0.15	2.24	0.02
		0.16	2.16	0.12
		0.19	1.85	0.02
		0.14	2.54	0.02
		0.09	2.47	0.02
		0.13	1.84	0.02
		0.17	2.78	0.03
		0.1	2.52	0.02
		0.76	1.86	0.02
		0.21	2.82	0.01
		0.1	1.81	0.02
		0.36	2.24	0.07
		0.3	1.76	0.06
		0.29	2.36	0.03
		0.32	1.78	0.02
		0.74	2.35	0.02
		0.29	2.13	0.05
		0.26	2.21	0.03
		0.28	2.43	0.06
		0.37	2.43	0.02
		0.57	1.94	0.13
		0.05	1.83	0.02
		0.18	2.46	0.1
		0.24	2.88	0.04
		0.2	2.8	0.02
		0.02	1.81	0.03
		0.21	2.05	0.01
		0.12	2.15	0.02
		0.14	2.24	0.06
		0.03	2.65	0.02
		0.05	2.11	0.02
		0.06	1.99	0.02
		0.12	2.51	0.03
		0.04	2.55	0.02
		0.22	2.31	0.04
		0.26	2.39	0.02
		0.32	2.14	0.02
		0.09	2.19	0.02
		0.14	2.47	0.02
		0.17	2.6	0.03
		0.07	2.46	0.03
		0.08	2.48	0.02
		0.03	1.86	0.02
		0.02	1.86	0.08
		0.69	2.6	0.06
		0.41	2.02	0.02
		0.4	1.89	0.06
		0.44	2.59	0.05
		0.4	2.21	0.02
		0.32	2.43	0.02
		0.39	2.27	0.01
		0.33	1.68	0.02
		0.35	2.16	0.08
		0.33	2.28	0.02
		0.37	2.45	0.02
		0.23	2.3	0.03
		0.13	2.59	0.13
		0.1	2.69	0.04
		0.21	1.87	0.03
		0.32	2.71	0.03
		0.13	2.46	0.03
		0.14	2.25	0.03
		0.12	1.88	0.03
		0.14	2.4	0.02
		0.15	2.84	0.05
		0.17	2.36	0.11
		0.11	2.05	0.02
		0.63	2.84	0.08
		0.08	2.34	0.02
		0.39	2.3	0.03
		0.35	2.39	0.02
		0.09	2.32	0.03
		0.35	2.53	0.02
		0.07	2.62	0.02
		0.04	2.06	0.03
		0.77	2.85	0.02
		0.03	2.8	0.02
		0.06	2.8	0.05
		0.07	2.42	0.03
		0.07	1.85	0.07
		0.09	2.74	0.04
		0.03	1.87	0.02
		0.6	1.87	0.03
		0.25	2.85	0.06
		0.35	2.17	0.02
		0.3	2.72	0.15
		0.04	2.81	0.02
		0.02	2.34	0.09
		0.11	2.31	0.02
		0.08	2.81	0.02
		0.13	1.9	0.03
		0.05	2.46	0.02
		0.05	2.56	0.03
		0.05	2.03	0.02
		0.02	2.27	0.02
		0.05	2.13	0.02
		0.09	2.64	0.01
		0.19	1.79	0.04
		0.03	2.08	0.05
		0.1	2.39	0.02
		0.03	2.4	0.02
		0.07	2.6	0.03
		0.65	2.61	0.02
		0.37	1.78	0.03
		0.29	2.65	0.16
		0.38	2.2	0.02
		0.3	2.17	0.02
		0.26	2.31	0.02
		0.33	1.92	0.02
		0.52	1.85	0.02
		0.34	2.01	0.02
		0.34	1.81	0.03
		0.35	2.45	0.06
		0.33	1.81	0.02
		0.41	2.19	0.04
		0.03	2.55	0.02
		0.04	2.22	0.07
		0.05	2.81	0.08
		0.04	1.85	0.02
		0.04	2.73	0.13
		0.03	1.76	0.02
		0.02	2.24	0.07
		0.04	2.69	0.03
		0.02	2.22	0.02
		0.02	2.03	0.08
		0.08	1.85	0.06
		0.03	2.48	0.02
		0.05	1.86	0.03
		0.03	1.99	0.02
		0.09	2.57	0.02
		0.05	1.9	0.02
		0.08	1.97	0.03
		0.06	2.19	0.02
		0.59	2.45	0.02
		0.34	2.28	0.04
		0.33	2.69	0.02
		0.22	2.25	0.02
		0.07	2.16	0.01
		0.03	2.87	0.07
		0.02	1.75	0.05
		0.32	2.37	0.03
		0.37	2.32	0.02
		0.18	2.65	0.02
		0.04	2.44	0.07
		0.7	2.58	0.01
		0.42	2.5	0.02
		0.2	2.57	0.02
		0.29	1.76	0.06
		0.04	2.69	0.07
		0.02	2.84	0.09
		0.3	2.14	0.02
		0.1	1.79	0.08
		0.03	2.78	0.12
		0.05	2.82	0.02
		0.09	2.32	0.02
		0.05	2.35	0.02
		0.04	2.04	0.02
		0.02	2.07	0.02
		0.17	2.33	0.02
		0.06	2.39	0.02
		0.02	2.4	0.02
		0.08	2.37	0.03
		0.33	2.61	0.02
		0.27	2.04	0.13
		0.34	2.5	0.02
		0.31	2.52	0.04
		0.33	1.99	0.06
		0.32	2.35	0.02
		0.35	2.59	0.03
		0.37	2.12	0.02
		0.32	1.71	0.01
		0.3	2.54	0.02
		0.31	1.73	0.05
		0.26	2.28	0.02
		0.3	1.85	0.02
		0.29	2.27	0.01
		0.04	2.29	0.02
		0.03	2.45	0.02
		0.05	2.31	0.02
		0.02	2.58	0.04
		0.16	2.79	0.05
		0.34	2.5	0.06
		0.43	2.82	0.03
		0.34	1.75	0.03
		0.34	2.74	0.04
		0.25	1.75	0.1
		0.29	2.43	0.03
		0.05	2.47	0.07
		0.08	2.86	0.09
		0.24	2.31	0.03
		0.22	2.71	0.07
		0.08	2.56	0.09
		0.25	2.34	0.11
		0.25	2.45	0.02
		0.34	2.36	0.02
		0.29	2.48	0.06
		0.34	2.47	0.02
		0.29	2.08	0.03
		0.02	2.67	0.01
		0.34	2.01	0.07
		0.3	2.11	0.1
		0.05	2.21	0.03
		0.4	2.63	0.02
		0.37	2.75	0.02
		0.05	2.31	0.06
		0.02	2.53	0.08
		0.17	2.19	0.02
		0.33	2.48	0.03
		0.11	2.58	0.03
		0.07	2.56	0.02
		0.06	1.66	0.02
		0.1	2.51	0.02
		0.07	2.86	0.04
		0.39	1.84	0.07
		0.45	2.72	0.02
		0.03	2.41	0.02
		0.37	1.67	0.02
		0.06	2.77	0.02
		0.36	2.71	0.07
		0.09	1.99	0.03
		0.02	2.16	0.04
		0.33	2.43	0.12
		0.33	2.59	0.02
		0.02	2.9	0.07
		0.05	2.24	0.02
		0.03	2.16	0.03
		0.04	2.52	0.02
		0.03	2.25	0.09
		0.08	2.49	0.03
		0.05	2.57	0.02
		0.07	1.84	0.1
		0.07	2.37	0.03
		0.05	2.73	0.02
		0.09	2.41	0.07
		0.02	1.97	0.06
		0.3	1.99	0.02
		0.07	2.53	0.02
		0.35	2.18	0.03
		0.41	2.26	0.02
		0.21	2.63	0.11
		0.32	1.94	0.03
		0.06	2.89	0.12
		0.16	2.48	0.02
		0.21	2.29	0.02
		0.03	2.25	0.02
		0.16	2.31	0.04
		0.04	2.29	0.07
		0.29	2.77	0.21
		0.33	2.75	0.02
		0.35	2.86	0.04
		0.25	2.64	0.02
		0.34	2.88	0.01
		0.37	1.59	0.21
		0.04	2.19	0.03
		0.03	2.9	0.02
		0.04	2.87	0.03
		0.34	2.01	0.02
		0.38	2.74	0.1
		0.36	2.56	0.12
		0.32	2.2	0.02
		0.73	2.44	0.03
		0.05	2.2	0.02
		0.31	1.72	0.02
		0.38	2.24	0.02
		0.37	2.28	0.02
		0.04	1.98	0.02
		0.16	2.33	0.01
		0.04	1.86	0.02
		0.06	2.33	0.02
		0.08	2.71	0.06
		0.59	2.37	0.02
		0.34	2.26	0.02
		0.33	2.21	0.02
		0.32	2.53	0.02
		0.07	2.11	0.11
		0.01	2.84	0.02
		0.03	2.17	0.02
		0.02	2.36	0.01
		0.02	2.11	0.02
		0.12	1.71	0.02
		0.06	2.03	0.02
		0.36	2.68	0.02
		0.33	2.54	0.04
		0.19	2.51	0.03
		0.29	2.36	0.02
		0.62	2.06	0.05
		0.1	2.54	0.02
		0.26	2.3	0.07
		0.29	1.57	0.02
		0.14	1.69	0.09
		0.35	1.9	0.04
		0.31	2.19	0.02
		0.62	2.61	0.04
		0.16	2.88	0.03
		0.39	2.86	0.06
		0.34	2.52	0.02
		0.33	2.83	0.02
		0.08	2.38	0.02
		0.37	2.26	0.02
		0.3	2.46	0.03
		0.37	2.19	0.06
		0.33	2.59	0.02
		0.33	1.95	0.08
		0.11	2.06	0.03
		0.06	2.19	0.02
		0.06	2.42	0.21
		0.32	2.27	0.01
		0.35	1.62	0.02
		0.39	2.04	0.05
		0.11	2.39	0.03
		0.37	1.59	0.01
		0.03	2.52	0.02
		0.05	2.22	0.02
		0.04	2.45	0.02
		0.04	2.61	0.12
		0.1	2.42	0.16
		0.05	2.26	0.02
		0.04	2.2	0.04
		0.05	2.77	0.09
		0.09	2.52	0.02
		0.06	2.36	0.02
		0.43	2.05	0.03
		0.06	1.6	0.02
		0.04	2.82	0.05
		0.09	2.7	0.02
		0.05	2.22	0.02
		0.2	2.02	0.07
		0.03	2.53	0.02
[truncated: 34,862 more rows]

## Sheet: Extended Data Fig.7d
		Source data				Histogram
		Interaction force [nN]					Relative frequency [%]
		Cholesterol SCL	Thiocholesterol SAM	Thicholenic acid SAM		Bin center [nN]	Cholesterol SCL	Thiocholesterol SAM	Thicholenic acid SAM
		0.03	0.13	0.02		0	94.932	71.0128	99.5416
		0.09	0.04	0.02		0.2	5.05468	28.7927	0.34727
		0.04	0.08	0.02		0.4	0.00889126	0.125035	0.0763995
		0.04	0.11	0.03		0.6	0.00444563	0.0138927	0.0138908
		0.03	0.03	0.02		0.8	0	0	0
		0.04	0.08	0.02		1	0	0	0.0138908
		0.03	0.11	0.03		1.2	0	0	0
		0.02	0.1	0.02		1.4	0	0.00694637	0
		0.04	0.08	0.02		1.6	0	0.0138927	0
		0.06	0.11	0.02		1.8	0	0	0
		0.03	0.11	0.03		2	0	0	0
		0.06	0.09	0.02		2.2	0	0.0208391	0.00694541
		0.05	0.1	0.02		2.4	0	0.00694637	0
		0.06	0.08	0.04		2.6	0	0.00694637	0
		0.05	0.26	0.03		2.8	0	0	0
		0.08	0.07	0.05		3	0	0	0
		0.08	0.09	0.02
		0.08	0.1	0.02
		0.09	0.11	0.03
		0.03	0.1	0.03
		0.06	0.06	0.02
		0.03	0.11	0.02
		0.07	0.08	0.02
		0.22	0.12	0.02
		0.15	0.14	0.03
		0.04	0.03	0.02
		0.03	0.07	0.03
		0.08	0.08	0.02
		0.06	0.05	0.01
		0.03	0.06	0.02
		0.06	0.02	0.02
		0.06	0.08	0.06
		0.03	0.05	0.02
		0.06	0.03	0.02
		0.04	0.12	0.02
		0.03	0.11	0.02
		0.07	0.05	0.02
		0.03	0.1	0.03
		0.03	0.08	0.02
		0.03	0.05	0.02
		0.04	0.11	0.03
		0.05	0.08	0.04
		0.06	0.1	0.03
		0.05	0.04	0.03
		0.04	0.06	0.03
		0.04	0.07	0.04
		0.04	0.14	0.02
		0.05	0.09	0.03
		0.05	0.06	0.02
		0.03	0.1	0.03
		0.03	0.04	0.02
		0.04	0.14	0.02
		0.04	0.09	0.03
		0.04	0.13	0.06
		0.09	0.05	0.03
		0.06	0.14	0.02
		0.04	0.13	0.01
		0.06	0.07	0.02
		0.08	0.07	0.02
		0.07	0.07	0.02
		0.03	0.06	0.02
		0.1	0.1	0.02
		0.07	0.08	0.01
		0.06	0.11	0.04
		0.04	0.11	0.03
		0.06	0.1	0.02
		0.05	0.11	0.03
		0.06	0.03	0.02
		0.03	0.11	0.02
		0.04	0.12	0.02
		0.04	0.07	0.01
		0.07	0.15	0.01
		0.03	0.1	0.01
		0.03	0.1	0.02
		0.05	0.22	0.02
		0.04	0.14	0.02
		0.04	0.13	0.01
		0.06	0.14	0.01
		0.06	0.07	0.04
		0.04	0.13	0.02
		0.03	0.09	0.02
		0.04	0.1	0.02
		0.03	0.11	0.03
		0.04	0.11	0.02
		0.05	0.11	0.02
		0.04	0.09	0.01
		0.03	0.04	0.01
		0.04	0.11	0.02
		0.03	0.03	0.01
		0.03	0.11	0.01
		0.03	0.07	0.01
		0.04	0.12	0.04
		0.04	0.08	0.02
		0.04	0.1	0.04
		0.03	0.07	0.02
		0.03	0.14	0.01
		0.04	0.06	0.02
		0.04	0.12	0.03
		0.05	0.09	0.01
		0.06	0.14	0.02
		0.05	0.06	0.01
		0.08	0.1	0.01
		0.07	0.03	0.02
		0.06	0.06	0.03
		0.03	0.11	0.03
		0.03	0.06	0.01
		0.04	0.09	0.13
		0.04	0.19	0.01
		0.07	0.11	0.03
		0.05	0.11	0.02
		0.03	0.03	0.02
		0.05	0.07	0.07
		0.04	0.1	0.02
		0.03	0.05	0.02
		0.05	0.1	0.02
		0.02	0.07	0.02
		0.03	0.11	0.02
		0.04	0.14	0.02
		0.04	0.13	0.02
		0.03	0.11	0.02
		0.04	0.07	0.02
		0.04	0.12	0.02
		0.04	0.09	0.02
		0.05	0.11	0.02
		0.02	0.11	0.03
		0.02	0.08	0.02
		0.05	0.16	0.02
		0.03	0.1	0.03
		0.03	0.12	0.02
		0.03	0.12	0.01
		0.04	0.11	0.02
		0.03	0.03	0.02
		0.03	0.11	0.02
		0.04	0.16	0.02
		0.05	0.13	0.01
		0.02	0.14	0.02
		0.09	0.12	0.03
		0.05	0.05	0.02
		0.05	0.14	0.01
		0.04	0.12	0.03
		0.06	0.18	0.02
		0.05	0.15	0.01
		0.06	0.09	0.01
		0.07	0.16	0.02
		0.08	0.13	0.04
		0.06	0.1	0.02
		0.05	0.11	0.02
		0.04	0.13	0.01
		0.05	0.05	0.02
		0.07	0.15	0.02
		0.05	0.12	0.01
		0.1	0.15	0.02
		0.04	0.12	0.03
		0.07	0.16	0.02
		0.06	0.14	0.02
		0.04	0.13	0.02
		0.03	0.15	0.02
		0.07	0.12	0.02
		0.05	0.14	0.02
		0.06	0.13	0.02
		0.04	0.13	0.02
		0.03	0.11	0.03
		0.03	0.11	0.01
		0.03	0.09	0.03
		0.04	0.12	0.02
		0.05	0.1	0.03
		0.05	0.14	0.01
		0.03	0.12	0.02
		0.04	0.13	0.03
		0.04	0.08	0.02
		0.04	0.11	0.02
		0.04	0.13	0.01
		0.03	0.13	0.01
		0.03	0.1	0.02
		0.05	0.08	0.03
		0.06	0.09	0.02
		0.04	0.06	0.01
		0.07	0.14	0.02
		0.05	0.08	0.02
		0.04	0.11	0.01
		0.06	0.06	0.02
		0.04	0.13	0.02
		0.06	0.06	0.02
		0.07	0.17	0.01
		0.03	0.12	0.02
		0.04	0.16	0.02
		0.05	0.14	0.02
		0.03	0.15	0.01
		0.07	0.16	0.02
		0.04	0.16	0.01
		0.07	0.11	0.02
		0.07	0.16	0.02
		0.04	0.11	0.01
		0.04	0.11	0.02
		0.04	0.08	0.02
		0.09	0.15	0.02
		0.04	0.1	0.02
		0.02	0.07	0.01
		0.05	0.18	0.02
		0.02	0.07	0.02
		0.04	0.16	0.03
		0.04	0.11	0.02
		0.03	0.12	0.03
		0.03	0.15	0.03
		0.03	0.06	0.02
		0.05	0.14	0.03
		0.02	0.14	0.02
		0.11	0.15	0.03
		0.04	0.18	0.02
		0.04	0.08	0.02
		0.06	0.1	0.02
		0.05	0.09	0.02
		0.06	0.14	0.02
		0.03	0.14	0.03
		0.03	0.09	0.02
		0.04	0.1	0.02
		0.04	0.08	0.03
		0.06	0.15	0.02
		0.05	0.15	0.02
		0.11	0.15	0.02
		0.05	0.13	0.01
		0.07	0.16	0.02
		0.07	0.11	0.02
		0.05	0.14	0.02
		0.07	0.1	0.03
		0.03	0.15	0.02
		0.06	0.12	0.02
		0.04	0.15	0.02
		0.05	0.1	0.03
		0.05	0.07	0.03
		0.08	0.11	0.02
		0.06	0.06	0.02
		0.05	0.09	0.02
		0.04	0.2	0.03
		0.04	0.15	0.03
		0.06	0.18	0.03
		0.07	0.1	0.02
		0.03	0.02	0.01
		0.04	0.08	0.02
		0.05	0.1	0.03
		0.05	0.14	0.03
		0.07	0.13	0.02
		0.05	0.15	0.02
		0.05	0.14	0.02
		0.05	0.13	0.02
		0.03	0.11	0.03
		0.04	0.14	0.02
		0.04	0.12	0.02
		0.05	0.13	0.02
		0.05	0.13	0.02
		0.05	0.19	0.03
		0.06	0.04	0.03
		0.04	0.14	0.02
		0.04	0.11	0.02
		0.04	0.15	0.03
		0.05	0.1	0.03
		0.03	0.1	0.02
		0.06	0.15	0.01
		0.03	0.15	0.03
		0.05	0.13	0.01
		0.03	0.16	0.02
		0.04	0.14	0.01
		0.05	0.12	0.01
		0.05	0.07	0.03
		0.06	0.16	0.03
		0.04	0.15	0.01
		0.03	0.14	0.01
		0.06	0.19	0.02
		0.05	0.03	0.02
		0.08	0.13	0.01
		0.05	0.16	0.02
		0.04	0.15	0.02
		0.04	0.21	0.02
		0.05	0.1	0.02
		0.04	0.18	0.02
		0.04	0.14	0.02
		0.06	0.17	0.02
		0.04	0.15	0.02
		0.05	0.19	0.02
		0.03	0.04	0.02
		0.02	0.24	0.01
		0.03	0.11	0.01
		0.03	0.12	0.03
		0.03	0.15	0.02
		0.03	0.14	0.03
		0.03	0.2	0.03
		0.06	0.14	0.01
		0.04	0.15	0.02
		0.04	0.14	0.02
		0.02	0.13	0.02
		0.03	0.16	0.02
		0.03	0.13	0.02
		0.04	0.22	0.02
		0.05	0.2	0.02
		0.04	0.08	0.02
		0.02	0.16	0.02
		0.06	0.13	0.01
		0.07	0.12	0.02
		0.04	0.19	0.02
		0.03	0.11	0.02
		0.04	0.1	0.03
		0.05	0.09	0.02
		0.06	0.12	0.03
		0.05	0.17	0.02
		0.03	0.16	0.01
		0.05	0.18	0.02
		0.03	0.2	0.02
		0.04	0.2	0.02
		0.04	0.16	0.02
		0.04	0.24	0.03
		0.07	0.04	0.03
		0.05	0.15	0.01
		0.04	0.16	0.01
		0.03	0.11	0.01
		0.04	0.2	0.02
		0.04	0.17	0.03
		0.03	0.18	0.02
		0.04	0.18	0.02
		0.03	0.11	0.02
		0.04	0.1	0.06
		0.03	0.21	0.02
		0.04	0.17	0.02
		0.06	0.12	0.01
		0.03	0.07	0.02
		0.05	0.17	0.02
		0.04	0.17	0.02
		0.04	0.17	0.02
		0.04	0.2	0.01
		0.03	0.2	0.02
		0.05	0.14	0.01
		0.03	0.19	0.02
		0.04	0.18	0.02
		0.04	0.18	0.02
		0.03	0.03	0.01
		0.04	0.21	0.03
		0.03	0.14	0.02
		0.05	0.18	0.02
		0.03	0.19	0.02
		0.04	0.25	0.02
		0.05	0.12	0.01
		0.07	0.11	0.04
		0.04	0.15	0.01
		0.05	0.15	0.02
		0.04	0.15	0.02
		0.07	0.14	0.02
		0.15	0.16	0.02
		0.05	0.12	0.01
		0.06	0.13	0.01
		0.04	0.15	0.02
		0.04	0.19	0.02
		0.04	0.18	0.01
		0.03	0.15	0.01
		0.03	0.23	0.02
		0.05	0.19	0.02
		0.03	0.11	0.02
		0.04	0.14	0.02
		0.05	0.23	0.02
		0.04	0.19	0.02
		0.03	0.05	0.03
		0.03	0.1	0.04
		0.03	0.14	0.02
		0.02	0.1	0.02
		0.04	0.19	0.02
		0.05	0.25	0.01
		0.03	0.18	0.01
		0.03	0.21	0.03
		0.05	0.18	0.01
		0.05	0.09	0.01
		0.03	0.17	0.03
		0.04	0.2	0.01
		0.04	0.11	0.01
		0.05	0.15	0.02
		0.04	0.08	0.01
		0.05	0.18	0.02
		0.03	0.16	0.01
		0.05	0.28	0.01
		0.02	0.14	0.01
		0.06	0.22	0.02
		0.02	0.18	0.02
		0.03	0.18	0.01
		0.06	0.11	0.02
		0.04	0.09	0.01
		0.03	0.1	0.02
		0.05	0.17	0.02
		0.06	0.15	0.01
		0.04	0.21	0.01
		0.04	0.16	0.02
		0.06	0.16	0.01
		0.06	0.17	0.02
		0.03	0.09	0.02
		0.07	0.17	0.01
		0.03	0.21	0.01
		0.06	0.14	0.01
		0.05	0.15	0.02
		0.07	0.22	0.01
		0.04	0.18	0.01
		0.06	0.15	0.01
		0.05	0.15	0.02
		0.03	0.17	0.01
		0.06	0.19	0.02
		0.04	0.17	0.01
		0.03	0.24	0.02
		0.03	0.25	0.02
		0.03	0.19	0.02
		0.03	0.18	0.01
		0.05	0.2	0.02
		0.03	0.12	0.02
		0.05	0.25	0.02
		0.05	0.18	0.02
		0.04	0.13	0.02
		0.03	0.21	0.02
		0.03	0.26	0.01
		0.04	0.26	0.04
		0.04	0.13	0.02
		0.09	0.15	0.02
		0.07	0.24	0.02
		0.05	0.25	0.02
		0.09	0.14	0.02
		0.08	0.1	0.02
		0.06	0.14	0.02
		0.06	0.16	0.02
		0.04	0.22	0.02
		0.04	0.14	0.02
		0.05	0.18	0.01
		0.08	0.2	0.03
		0.03	0.19	0.01
		0.05	0.21	0.03
		0.03	0.19	0.03
		0.03	0.22	0.03
		0.03	0.15	0.02
		0.05	0.18	0.03
		0.05	0.22	0.02
		0.04	0.11	0.02
		0.03	0.15	0.01
		0.03	0.19	0.02
		0.04	0.2	0.02
		0.03	0.19	0.03
		0.06	0.21	0.02
		0.07	0.19	0.02
		0.03	0.12	0.02
		0.03	0.22	0.02
		0.04	0.12	0.03
		0.05	0.1	0.02
		0.03	0.17	0.02
		0.03	0.15	0.02
		0.03	0.11	0.02
		0.06	0.12	0.01
		0.03	0.11	0.02
		0.05	0.08	0.02
		0.05	0.13	0.02
		0.08	0.14	0.01
		0.04	0.13	0.03
		0.03	0.2	0.01
		0.04	0.08	0.01
		0.04	0.07	0.01
		0.05	0.08	0.02
		0.05	0.15	0.02
		0.06	0.13	0.02
		0.03	0.14	0.02
		0.03	0.14	0.02
		0.03	0.16	0.01
		0.06	0.18	0.02
		0.03	0.1	0.01
		0.04	0.15	0.01
		0.03	0.1	0.01
		0.03	0.17	0.02
		0.04	0.18	0.02
		0.08	0.14	0.02
		0.05	0.13	0.02
		0.08	0.14	0.02
		0.05	0.19	0.01
		0.03	0.16	0.01
		0.05	0.16	0.01
		0.06	0.07	0.02
		0.05	0.06	0.01
		0.06	0.18	0.01
		0.03	0.12	0.01
		0.05	0.16	0.02
		0.03	0.1	0.01
		0.09	0.12	0.02
		0.05	0.16	0.02
		0.04	0.11	0.01
		0.06	0.14	0.02
		0.06	0.17	0.02
		0.05	0.16	0.01
		0.03	0.14	0.04
		0.03	0.2	0.02
		0.03	0.17	0.02
		0.03	0.09	0.02
		0.05	0.04	0.03
		0.03	0.1	0.02
		0.03	0.12	0.03
		0.03	0.15	0.02
		0.03	0.16	0.03
		0.05	0.16	0.02
		0.03	0.2	0.03
		0.04	0.17	0.03
		0.08	0.09	0.02
		0.03	0.16	0.02
		0.04	0.17	0.02
		0.05	0.09	0.01
		0.04	0.13	0.04
		0.06	0.17	0.02
		0.05	0.08	0.02
		0.04	0.14	0.01
		0.09	0.14	0.04
		0.04	0.13	0.02
		0.05	0.07	0.02
		0.03	0.13	0.01
		0.09	0.08	0.02
		0.03	0.12	0.04
		0.04	0.18	0.02
		0.07	0.09	0.01
		0.04	0.14	0.02
		0.04	0.14	0.01
		0.06	0.22	0.02
		0.07	0.06	0.02
		0.05	0.1	0.01
		0.07	0.14	0.02
		0.04	0.18	0.02
		0.04	0.14	0.03
		0.02	0.13	0.02
		0.07	0.04	0.01
		0.06	0.16	0.03
		0.04	0.16	0.03
		0.05	0.09	0.02
		0.03	0.09	0.03
		0.02	0.15	0.02
		0.03	0.12	0.04
		0.03	0.12	0.02
		0.05	0.14	0.02
		0.04	0.13	0.02
		0.04	0.19	0.03
		0.06	0.12	0.02
		0.03	0.17	0.02
		0.02	0.1	0.02
		0.05	0.12	0.02
		0.04	0.13	0.02
		0.04	0.04	0.02
		0.03	0.15	0.02
		0.05	0.13	0.01
		0.08	0.06	0.01
		0.04	0.13	0.01
		0.03	0.11	0.02
		0.04	0.15	0.01
		0.07	0.17	0.03
		0.05	0.13	0.02
		0.06	0.14	0.02
		0.03	0.2	0.02
		0.05	0.14	0.02
		0.03	0.1	0.03
		0.03	0.18	0.02
		0.03	0.15	0.03
		0.03	0.13	0.02
		0.03	0.06	0.02
		0.06	0.05	0.02
		0.05	0.2	0.03
		0.06	0.13	0.02
		0.05	0.19	0.03
		0.03	0.06	0.02
		0.04	0.1	0.02
		0.03	0.13	0.01
		0.04	0.09	0.02
		0.06	0.12	0.01
		0.04	0.17	0.01
		0.03	0.12	0.02
		0.06	0.04	0.02
		0.06	0.11	0.01
		0.06	0.21	0.02
		0.07	0.13	0.02
		0.05	0.2	0.03
		0.03	0.12	0.02
		0.04	0.2	0.03
		0.05	0.1	0.02
		0.04	0.19	0.02
		0.08	0.08	0.02
		0.05	0.13	0.02
		0.06	0.06	0.01
		0.05	0.21	0.02
		0.05	0.15	0.02
		0.07	0.06	0.02
		0.07	0.03	0.01
		0.07	0.28	0.01
		0.06	0.1	0.02
		0.05	0.06	0.02
		0.1	0.17	0.02
		0.08	0.24	0.02
		0.08	0.11	0.02
		0.06	0.13	0.01
		0.07	0.17	0.02
		0.07	0.09	0.02
		0.06	0.15	0.02
		0.05	0.19	0.03
		0.06	0.24	0.02
		0.03	0.19	0.02
		0.03	0.09	0.02
		0.04	0.1	0.02
		0.02	0.22	0.01
		0.05	0.16	0.01
		0.03	0.11	0.01
		0.03	0.09	0.02
		0.03	0.19	0.02
		0.05	0.08	0.01
		0.04	0.13	0.02
		0.03	0.19	0.02
		0.04	0.22	0.02
		0.04	0.17	0.02
		0.03	0.12	0.02
		0.03	0.16	0.03
		0.04	0.17	0.02
		0.07	0.04	0.02
		0.04	0.06	0.03
		0.05	0.13	0.04
		0.03	0.16	0.03
		0.04	0.14	0.02
		0.04	0.22	0.02
		0.05	0.19	0.04
		0.06	0.14	0.02
		0.09	0.1	0.01
		0.05	0.2	0.01
		0.04	0.13	0.02
		0.04	0.07	0.02
		0.08	0.11	0.02
		0.06	0.15	0.01
		0.05	0.16	0.02
		0.04	0.19	0.02
		0.05	0.14	0.02
		0.07	0.12	0.03
		0.04	0.15	0.02
		0.05	0.18	0.03
		0.08	0.14	0.02
		0.03	0.05	0.02
		0.07	0.15	0.04
		0.02	0.17	0.02
		0.06	0.17	0.02
		0.05	0.2	0.01
		0.04	0.1	0.02
		0.05	0.19	0.02
		0.06	0.15	0.02
		0.04	0.19	0.03
		0.05	0.13	0.02
		0.04	0.13	0.02
		0.03	0.18	0.02
		0.03	0.11	0.02
		0.04	0.1	0.02
		0.03	0.25	0.01
		0.03	0.12	0.02
		0.02	0.2	0.02
		0.07	0.12	0.03
		0.03	0.14	0.03
		0.05	0.23	0.02
		0.03	0.19	0.02
		0.05	0.11	0.02
		0.04	0.16	0.01
		0.03	0.08	0.02
		0.03	0.12	0.02
		0.04	0.08	0.02
		0.03	0.14	0.02
		0.05	0.16	0.08
		0.05	0.17	0.02
		0.04	0.06	0.01
		0.04	0.13	0.02
		0.04	0.15	0.02
		0.03	0.2	0.02
		0.03	0.17	0.02
		0.06	0.15	0.02
		0.04	0.21	0.01
		0.07	0.2	0.02
		0.07	0.14	0.01
		0.07	0.18	0.02
		0.05	0.16	0.02
		0.07	0.09	0.02
		0.06	0.09	0.01
		0.06	0.17	0.05
		0.03	0.13	0.02
		0.06	0.21	0.02
		0.08	0.24	0.03
		0.06	0.15	0.04
		0.04	0.18	0.03
		0.03	0.16	0.01
		0.04	0.21	0.01
		0.05	0.18	0.08
		0.04	0.13	0.02
		0.03	0.23	0.02
		0.03	0.18	0.01
		0.03	0.17	0.01
		0.06	0.21	0.02
		0.04	0.21	0.02
		0.04	0.09	0.01
		0.02	0.19	0.01
		0.07	0.06	0.01
		0.06	0.08	0.01
		0.04	0.12	0.02
		0.04	0.2	0.01
		0.04	0.2	0.02
		0.04	0.19	0.01
		0.03	0.1	0.02
		0.04	0.15	0.02
		0.03	0.1	0.02
		0.04	0.14	0.02
		0.07	0.06	0.02
		0.05	0.16	0.02
		0.06	0.21	0.01
		0.06	0.19	0.01
		0.08	0.25	0.03
		0.05	0.18	0.02
		0.04	0.14	0.02
		0.07	0.1	0.02
		0.04	0.1	0.02
		0.03	0.09	0.02
		0.02	0.18	0.02
		0.05	0.11	0.01
		0.07	0.19	0.01
		0.04	0.11	0.01
		0.05	0.17	0.02
		0.04	0.17	0.02
		0.05	0.18	0.01
		0.04	0.15	0.02
		0.04	0.2	0.02
		0.04	0.07	0.02
		0.06	0.15	0.02
		0.03	0.19	0.02
		0.07	0.17	0.02
		0.05	0.08	0.03
		0.08	0.11	0.02
		0.05	0.21	0.02
		0.06	0.16	0.01
		0.07	0.12	0.02
		0.05	0.03	0.02
		0.07	0.14	0.02
		0.05	0.06	0.02
		0.06	0.1	0.01
		0.07	0.13	0.02
		0.03	0.15	0.02
		0.04	0.15	0.02
		0.03	0.05	0.02
		0.06	0.11	0.02
		0.04	0.12	0.01
		0.05	0.07	0.02
		0.04	0.16	0.03
		0.04	0.11	0.02
		0.04	0.16	0.03
		0.04	0.17	0.03
		0.04	0.2	0.02
		0.05	0.21	0.03
		0.07	0.14	0.02
		0.03	0.15	0.03
		0.04	0.12	0.01
		0.04	0.09	0.02
		0.05	0.14	0.03
		0.03	0.15	0.03
		0.04	0.18	0.02
		0.05	0.14	0.03
		0.04	0.16	0.02
		0.05	0.17	0.02
		0.03	0.19	0.02
		0.08	0.16	0.02
		0.04	0.13	0.02
		0.08	0.14	0.02
		0.06	0.04	0.02
		0.04	0.1	0.02
		0.05	0.1	0.03
		0.05	0.14	0.01
		0.07	0.23	0.02
		0.04	0.17	0.02
		0.04	0.18	0.01
		0.04	0.06	0.02
		0.04	0.16	0.01
		0.1	0.19	0.02
		0.05	0.21	0.03
		0.04	0.19	0.02
		0.06	0.2	0.02
		0.04	0.18	0.02
		0.05	0.17	0.01
		0.03	0.07	0.01
		0.05	0.15	0.01
		0.04	0.16	0.01
		0.05	0.13	0.02
		0.06	0.1	0.02
		0.03	0.23	0.01
		0.04	0.1	0.02
		0.05	0.1	0.02
		0.05	0.11	0.02
		0.03	0.21	0.02
		0.1	0.1	0.02
		0.03	0.11	0.02
		0.05	0.09	0.02
		0.06	0.03	0.04
		0.03	0.17	0.01
		0.05	0.09	0.02
		0.04	0.08	0.01
		0.04	0.12	0.03
		0.04	0.17	0.03
		0.04	0.23	0.02
		0.04	0.2	0.01
		0.08	0.14	0.02
		0.03	0.19	0.03
		0.03	0.14	0.02
		0.03	0.15	0.03
		0.04	0.11	0.03
		0.05	0.15	0.01
		0.03	0.2	0.02
		0.03	0.05	0.02
		0.03	0.2	0.02
		0.05	0.15	0.03
		0.04	0.13	0.02
		0.05	0.16	0.02
		0.06	0.13	0.03
		0.06	0.15	0.02
		0.06	0.11	0.03
		0.06	0.08	0.03
		0.07	0.06	0.02
		0.04	0.06	0.02
		0.07	0.11	0.03
		0.06	0.17	0.03
		0.03	0.16	0.01
		0.04	0.09	0.03
		0.06	0.09	0.02
		0.06	0.11	0.04
		0.07	0.11	0.02
		0.05	0.19	0.02
		0.05	0.11	0.02
		0.08	0.12	0.02
		0.05	0.13	0.01
		0.04	0.11	0.02
		0.03	0.07	0.01
		0.04	0.13	0.02
		0.05	0.1	0.02
		0.04	0.13	0.03
		0.02	0.11	0.02
		0.02	0.09	0.02
		0.06	0.1	0.02
		0.04	0.15	0.02
		0.04	0.13	0.02
		0.03	0.14	0.02
		0.04	0.07	0.03
		0.04	0.12	0.03
		0.03	0.15	0.03
		0.07	0.12	0.03
		0.02	0.1	0.02
		0.03	0.13	0.01
		0.03	0.1	0.02
		0.04	0.16	0.03
		0.03	0.12	0.01
		0.05	0.05	0.02
		0.04	0.14	0.01
		0.05	0.16	0.02
		0.03	0.18	0.01
		0.08	0.15	0.02
		0.05	0.19	0.01
		0.04	0.11	0.02
		0.06	0.12	0.01
		0.04	0.15	0.01
		0.04	0.19	0.02
		0.04	0.04	0.02
		0.04	0.13	0.02
		0.03	0.11	0.01
		0.07	0.15	0.03
		0.06	0.11	0.02
		0.03	0.14	0.02
		0.06	0.07	0.02
		0.04	0.13	0.02
		0.05	0.14	0.01
		0.06	0.16	0.02
		0.05	0.18	0.02
		0.06	0.1	0.02
		0.04	0.22	0.02
		0.04	0.15	0.02
		0.04	0.13	0.02
		0.06	0.11	0.02
		0.09	0.11	0.02
		0.05	0.16	0.03
		0.04	0.17	0.02
		0.05	0.11	0.02
		0.06	0.1	0.03
		0.04	0.18	0.02
		0.04	0.14	0.02
		0.03	0.06	0.02
		0.04	0.14	0.02
		0.04	0.05	0.05
		0.03	0.11	0.02
		0.03	0.16	0.03
		0.05	0.14	0.02
		0.03	0.1	0.02
		0.03	0.12	0.05
		0.03	0.1	0.01
		0.04	0.14	0.02
		0.04	0.1	0.01
		0.03	0.17	0.03
		0.04	0.09	0.02
		0.05	0.16	0.02
		0.06	0.26	0.02
		0.06	0.13	0.01
		0.04	0.11	0.03
		0.08	0.18	0.02
		0.08	0.08	0.02
		0.04	0.13	0.02
		0.05	0.09	0.02
		0.05	0.06	0.01
		0.04	0.11	0.01
		0.04	0.11	0.01
		0.04	0.14	0.01
		0.02	0.12	0.01
		0.03	0.15	0.02
		0.05	0.14	0.03
		0.03	0.18	0.02
		0.04	0.14	0.02
		0.02	0.09	0.02
		0.03	0.13	0.01
		0.04	0.12	0.02
		0.04	0.17	0.02
		0.04	0.09	0.02
		0.03	0.06	0.02
		0.04	0.05	0.02
		0.06	0.1	0.03
		0.04	0.06	0.01
		0.02	0.04	0.02
		0.05	0.12	0.02
		0.06	0.06	0.01
		0.05	0.13	0.02
		0.07	0.16	0.01
		0.04	0.1	0.02
		0.06	0.1	0.01
		0.05	0.14	0.02
		0.05	0.12	0.02
		0.02	0.14	0.02
		0.05	0.13	0.02
		0.03	0.11	0.01
		0.03	0.13	0.02
		0.04	0.09	0.03
		0.02	0.06	0.02
		0.03	0.11	0.03
		0.03	0.14	0.03
		0.03	0.11	0.03
		0.03	0.05	0.02
		0.06	0.07	0.02
		0.04	0.11	0.03
		0.05	0.23	0.02
		0.06	0.17	0.02
		0.05	0.13	0.02
		0.05	0.12	0.02
		0.04	0.13	0.02
		0.09	0.11	0.01
		0.05	0.11	0.02
		0.05	0.23	0.01
		0.07	0.14	0.03
		0.07	0.1	0.02
		0.05	0.14	0.04
		0.07	0.2	0.02
		0.06	0.15	0.03
		0.08	0.15	0.02
		0.09	0.13	0.02
		0.08	0.14	0.05
		0.07	0.1	0.02
		0.04	0.19	0.02
		0.06	0.08	0.02
		0.06	0.17	0.04
		0.04	0.18	0.01
		0.06	0.1	0.02
		0.06	0.08	0.05
		0.06	0.07	0.01
		0.05	0.1	0.02
		0.03	0.13	0.03
		0.03	0.11	0.02
		0.05	0.07	0.03
		0.04	0.15	0.02
		0.03	0.18	0.02
		0.03	0.11	0.02
		0.04	0.13	0.02
		0.03	0.11	0.02
		0.04	0.19	0.02
		0.03	0.17	0.03
		0.04	0.03	0.01
		0.05	0.13	0.06
		0.07	0.12	0.2
		0.05	0.08	0.05
		0.06	0.1	0.03
		0.03	0.1	0.01
		0.05	0.09	0.04
		0.05	0.17	0.02
		0.06	0.13	0.02
		0.03	0.13	0.02
		0.06	0.13	0.02
		0.07	0.07	0.02
		0.06	0.13	0.02
		0.05	0.04	0.02
		0.07	0.1	0.02
		0.03	0.09	0.04
		0.04	0.08	0.01
		0.08	0.13	0.02
		0.07	0.08	0.02
		0.06	0.1	0.01
		0.06	0.12	0.02
		0.03	0.14	0.03
		0.03	0.16	0.02
		0.04	0.12	0.01
		0.06	0.1	0.02
		0.06	0.15	0.02
		0.05	0.14	0.02
		0.05	0.13	0.02
		0.06	0.1	0.01
		0.06	0.1	0.02
		0.03	0.07	0.02
		0.04	0.14	0.01
		0.04	0.08	0.02
		0.05	0.07	0.02
		0.04	0.11	0.02
		0.04	0.17	0.01
		0.04	0.12	0.02
		0.03	0.11	0.02
		0.04	0.1	0.02
		0.04	0.09	0.01
		0.04	0.09	0.01
		0.04	0.15	0.02
		0.04	0.15	0.02
		0.04	0.13	0.02
		0.04	0.11	0.02
		0.05	0.07	0.03
		0.05	0.09	0.02
		0.03	0.11	0.03
		0.04	0.16	0.01
		0.03	0.12	0.02
		0.04	0.07	0.01
		0.03	0.14	0.02
		0.03	0.09	0.02
		0.04	0.09	0.02
		0.03	0.14	0.01
		0.04	0.18	0.01
		0.07	0.14	0.01
		0.05	0.14	0.04
		0.03	0.19	0.02
		0.06	0.04	0.03
		0.05	0.1	0.02
		0.05	0.11	0.02
		0.05	0.06	0.03
		0.04	0.13	0.02
		0.05	0.36	0.02
		0.08	0.14	0.05
		0.07	0.13	0.02
		0.04	0.15	0.18
		0.03	0.09	0.02
		0.07	0.12	0.01
		0.03	0.15	0.03
		0.04	0.11	0.02
		0.06	0.12	0.02
		0.05	0.11	0.02
		0.03	0.17	0.03
		0.04	0.15	0.02
		0.02	0.13	0.02
		0.02	0.16	0.02
		0.03	0.16	0.01
		0.04	0.06	0.02
		0.05	0.11	0.02
		0.05	0.11	0.02
		0.06	0.1	0.03
		0.06	0.08	0.02
		0.05	0.14	0.02
		0.03	0.06	0.03
		0.06	0.07	0.02
		0.03	0.14	0.04
		0.03	0.11	0.02
		0.03	0.1	0.04
		0.04	0.08	0.02
		0.06	0.08	0.03
		0.04	0.03	0.03
		0.03	0.1	0.16
		0.04	0.11	0.02
		0.05	0.14	0.03
		0.03	0.08	0.04
		0.05	0.13	0.02
		0.06	0.1	0.02
		0.04	0.09	0.02
		0.04	0.14	0.03
		0.09	0.11	0.01
		0.04	0.12	0.02
		0.05	0.07	0.03
		0.03	0.14	0.03
		0.05	0.09	0.05
		0.05	0.12	0.01
		0.04	0.03	0.02
		0.04	0.11	0.01
		0.06	0.16	0.02
		0.04	0.14	0.01
		0.04	0.15	0.02
		0.04	0.07	0.02
		0.09	0.12	0.02
		0.02	0.09	0.01
		0.04	0.13	0.02
		0.06	0.18	0.02
		0.05	0.18	0.02
		0.07	0.09	0.01
		0.06	0.07	0.01
		0.05	0.14	0.01
		0.03	0.14	0.03
		0.05	0.15	0.01
		0.04	0.12	0.02
		0.04	0.2	0.01
		0.05	0.13	0.02
		0.04	0.19	0.02
		0.07	0.08	0.02
		0.04	0.17	0.02
		0.05	0.16	0.04
		0.04	0.12	0.02
		0.06	0.17	0.02
		0.04	0.11	0.02
		0.04	0.16	0.02
		0.03	0.17	0.03
		0.04	0.11	0.02
		0.05	0.16	0.02
		0.04	0.09	0.02
		0.05	0.07	0.01
		0.04	0.16	0.02
		0.04	0.09	0.02
		0.04	0.13	0.01
		0.04	0.09	0.03
		0.04	0.06	0.02
		0.07	0.11	0.03
		0.03	0.11	0.01
		0.03	0.1	0.03
		0.03	0.1	0.02
		0.06	0.1	0.03
		0.03	0.11	0.02
		0.05	0.06	0.01
		0.05	0.1	0.02
		0.11	0.11	0.02
		0.04	0.14	0.02
		0.04	0.12	0.01
		0.1	0.09	0.03
		0.05	0.07	0.01
		0.07	0.1	0.02
		0.06	0.08	0.03
		0.05	0.09	0.01
		0.06	0.09	0.02
		0.04	0.07	0.01
		0.03	0.1	0.02
		0.04	0.08	0.02
		0.08	0.12	0.02
		0.06	0.11	0.02
		0.06	0.15	0.02
		0.07	0.13	0.02
		0.05	0.11	0.01
		0.07	0.12	0.02
		0.05	0.17	0.02
		0.03	0.14	0.03
		0.04	0.12	0.02
		0.06	0.08	0.02
		0.04	0.09	0.03
		0.03	0.12	0.01
		0.04	0.11	0.02
		0.05	0.07	0.04
		0.04	0.16	0.02
		0.04	0.15	0.02
		0.03	0.1	0.03
		0.07	0.11	0.04
		0.02	0.09	0.01
		0.04	0.13	0.02
		0.04	0.15	0.02
		0.03	0.11	0.02
		0.07	0.06	0.02
		0.05	0.19	0.02
		0.02	0.12	0.02
		0.03	0.1	0.02
		0.06	0.13	0.02
		0.03	0.13	0.02
		0.07	0.07	0.02
		0.03	0.17	0.02
		0.03	0.12	0.02
		0.04	0.08	0.01
		0.05	0.11	0.02
		0.04	0.16	0.02
		0.04	0.08	0.02
		0.07	0.12	0.01
		0.04	0.13	0.02
		0.06	0.15	0.01
		0.05	0.1	0.02
		0.07	0.19	0.02
		0.06	0.13	0.02
		0.06	0.11	0.37
		0.08	0.17	0.03
		0.08	0.16	0.02
		0.04	0.11	0.03
		0.07	0.08	0.04
		0.05	0.09	0.02
		0.07	0.14	0.01
		0.03	0.13	0.02
		0.07	0.13	0.02
		0.06	0.09	0.02
		0.05	0.19	0.01
		0.04	0.14	0.03
		0.09	0.15	0.03
		0.06	0.18	0.02
		0.04	0.09	0.01
		0.04	0.12	0.03
		0.03	0.14	0.03
		0.06	0.13	0.02
		0.05	0.11	0.02
		0.03	0.11	0.02
		0.03	0.21	0.02
		0.03	0.14	0.02
		0.03	0.14	0.03
		0.04	0.11	0.01
		0.03	0.14	0.02
		0.05	0.11	0.02
		0.02	0.13	0.01
		0.12	0.12	0.01
		0.08	0.11	0.03
		0.03	0.06	0.02
		0.03	0.06	0.02
		0.05	0.18	0.02
		0.05	0.11	0.02
		0.08	0.14	0.02
		0.04	0.1	0.02
		0.05	0.14	0.02
		0.09	0.14	0.03
		0.08	0.17	0.03
		0.06	0.14	0.01
		0.05	0.13	0.02
		0.07	0.07	0.02
		0.05	0.14	0.01
		0.06	0.11	0.02
		0.04	0.16	0.01
		0.04	0.23	0.03
		0.05	0.17	0.02
		0.03	0.12	0.02
		0.06	0.19	0.01
		0.04	0.07	0.01
		0.05	0.19	0.03
		0.05	0.09	0.02
		0.04	0.17	0.02
		0.04	0.11	0.02
		0.05	0.16	0.01
		0.03	0.14	0.01
		0.05	0.11	0.01
		0.04	0.08	0.02
		0.04	0.11	0.01
		0.04	0.16	0.01
		0.05	0.07	0.01
		0.04	0.19	0.01
		0.04	0.14	0.01
		0.06	0.23	0.02
		0.06	0.15	0.01
		0.05	0.17	0.02
		0.04	0.13	0.03
		0.03	0.11	0.01
		0.03	0.09	0.03
		0.05	0.15	0.02
		0.03	0.1	0.02
		0.02	0.18	0.02
		0.06	0.17	0.01
		0.05	0.07	0.02
		0.06	0.12	0.02
		0.03	0.12	0.02
		0.04	0.14	0.03
		0.06	0.1	0.02
		0.07	0.15	0.02
		0.05	0.04	0.02
		0.07	0.23	0.02
		0.06	0.15	0.03
		0.05	0.07	0.02
		0.09	0.17	0.01
		0.06	0.07	0.02
		0.04	0.12	0.02
		0.04	0.12	0.02
		0.04	0.21	0.02
		0.04	0.11	0.02
		0.04	0.16	0.01
		0.05	0.14	0.01
		0.02	0.13	0.04
		0.03	0.11	0.02
		0.03	0.11	0.02
		0.04	0.17	0.02
		0.05	0.18	0.02
		0.06	0.13	0.02
		0.04	0.17	0.02
		0.03	0.19	0.02
		0.04	0.16	0.04
		0.05	0.1	0.01
		0.05	0.13	0.02
		0.08	0.07	0.02
		0.03	0.24	0.03
		0.03	0.1	0.03
		0.03	0.04	0.01
		0.03	0.1	0.03
		0.03	0.1	0.04
		0.04	0.15	0.06
		0.03	0.1	0.03
		0.04	0.08	0.03
		0.03	0.16	0.02
		0.03	0.2	0.03
		0.04	0.16	0.02
		0.04	0.1	0.03
		0.03	0.21	0.02
		0.05	0.07	0.02
		0.06	0.13	0.02
		0.04	0.19	0.02
		0.03	0.2	0.02
		0.06	0.2	0.03
		0.04	0.13	0.02
		0.03	0.13	0.04
		0.06	0.17	0.02
		0.05	0.09	0.02
		0.04	0.15	0.03
		0.05	0.07	0.02
		0.07	0.16	0.02
		0.05	0.2	0.02
		0.03	0.18	0.02
		0.06	0.1	0.01
		0.05	0.12	0.03
		0.08	0.2	0.04
		0.04	0.16	0.02
		0.05	0.13	0.02
		0.04	0.09	0.02
		0.04	0.16	0.02
		0.05	0.13	0.03
		0.04	0.08	0.02
		0.02	0.12	0.03
		0.03	0.11	0.04
		0.04	0.08	0.02
		0.03	0.16	0.04
		0.03	0.16	0.04
		0.03	0.1	0.03
		0.04	0.19	0.01
		0.05	0.11	0.02
		0.03	0.08	0.02
		0.03	0.08	0.02
		0.06	0.1	0.02
		0.03	0.2	0.02
		0.04	0.03	0.02
		0.05	0.11	0.02
		0.07	0.1	0.02
		0.04	0.03	0.01
		0.04	0.09	0.03
		0.06	0.07	0.03
		0.05	0.1	0.03
		0.06	0.04	0.02
		0.04	0.14	0.03
		0.04	0.14	0.01
		0.03	0.09	0.02
		0.09	0.04	0.02
		0.06	0.12	0.01
		0.04	0.1	0.02
		0.06	0.07	0.03
		0.05	0.11	0.02
		0.06	0.2	0.02
		0.04	0.07	0.02
		0.06	0.05	0.02
		0.04	0.11	0.02
		0.09	0.1	0.01
		0.06	0.08	0.02
		0.04	0.05	0.01
		0.05	0.2	0.02
		0.03	0.19	0.02
		0.03	0.14	0.02
		0.05	0.15	0.02
		0.03	0.12	0.01
		0.03	0.06	0.02
		0.03	0.13	0.01
		0.04	0.06	0.01
		0.03	0.19	0.01
		0.03	0.08	0.02
		0.03	0.13	0.02
		0.05	0.09	0.02
		0.05	0.09	0.01
		0.03	0.13	0.02
		0.03	0.13	0.02
		0.05	0.07	0.01
		0.06	0.12	0.02
		0.07	0.12	0.02
		0.06	0.07	0.02
		0.04	0.08	0.01
		0.04	0.14	0.02
		0.05	0.15	0.03
		0.06	0.08	0.03
		0.04	0.07	0.01
		0.05	0.06	0.02
		0.03	0.14	0.01
		0.04	0.1	0.02
		0.06	0.09	0.02
		0.04	0.08	0.01
		0.03	0.03	0.02
		0.05	0.08	0.03
		0.04	0.11	0.02
		0.04	0.13	0.02
		0.08	0.15	0.02
		0.04	0.04	0.01
		0.05	0.06	0.02
		0.04	0.06	0.01
		0.07	0.13	0.01
		0.03	0.09	0.01
		0.06	0.1	0.02
		0.09	0.17	0.02
		0.03	0.12	0.02
		0.06	0.14	0.02
		0.08	0.13	0.01
		0.04	0.09	0.03
		0.04	0.11	0.02
		0.03	0.1	0.02
		0.07	0.1	0.02
		0.04	0.09	0.02
		0.04	0.15	0.02
		0.03	0.05	0.03
		0.03	0.14	0.03
		0.03	0.08	0.02
		0.03	0.13	0.04
		0.04	0.06	0.02
		0.04	0.05	0.03
		0.09	0.03	0.01
		0.05	0.11	0.03
		0.05	0.1	0.02
		0.05	0.18	0.02
		0.04	0.12	0.03
		0.04	0.13	0.03
		0.05	0.05	0.02
		0.04	0.08	0.03
		0.09	0.03	0.02
		0.04	0.12	0.03
		0.07	0.08	0.03
		0.06	0.13	0.04
		0.07	0.08	0.04
		0.05	0.1	0.02
		0.05	0.11	0.02
		0.07	0.05	0.02
		0.03	0.06	0.06
		0.05	0.19	0.04
		0.06	0.1	0.01
		0.08	0.11	0.02
		0.06	0.08	0.03
		0.07	0.13	0.02
		0.08	0.12	0.02
		0.05	0.14	0.02
		0.06	0.11	0.01
		0.05	0.13	0.01
		0.05	0.06	0.02
		0.08	0.06	0.01
		0.07	0.13	0.02
		0.06	0.09	0.02
		0.05	0.06	0.02
		0.05	0.06	0.01
		0.04	0.12	0.01
		0.03	0.11	0.02
		0.08	0.04	0.02
		0.03	0.08	0.02
		0.03	0.12	0.02
		0.04	0.08	0.02
		0.05	0.04	0.02
		0.04	0.11	0.02
		0.03	0.04	0.01
		0.03	0.09	0.02
		0.04	0.06	0.02
		0.05	0.09	0.01
		0.11	0.18	0.02
		0.05	0.1	0.02
		0.07	0.05	0.02
		0.06	0.08	0.02
		0.05	0.11	0.02
		0.04	0.13	0.02
		0.04	0.11	0.02
		0.06	0.1	0.01
		0.05	0.08	0.03
		0.11	0.16	0.03
		0.05	0.04	0.02
		0.07	0.1	0.02
		0.08	0.06	0.02
		0.03	0.05	0.03
		0.07	0.05	0.03
		0.04	0.12	0.01
		0.05	0.06	0.02
		0.05	0.17	0.02
		0.05	0.12	0.02
		0.04	0.08	0.02
		0.04	0.07	0.02
		0.05	0.17	0.02
		0.05	0.09	0.02
		0.03	0.07	0.02
		0.03	0.04	0.03
		0.06	0.17	0.02
		0.04	0.14	0.02
		0.05	0.12	0.02
		0.09	0.11	0.02
		0.04	0.12	0.02
		0.03	0.12	0.02
		0.03	0.08	0.02
		0.04	0.08	0.02
		0.04	0.16	0.02
		0.07	0.11	0.01
		0.05	0.19	0.02
		0.07	0.07	0.01
		0.03	0.08	0.03
		0.04	0.12	0.01
		0.03	0.06	0.02
		0.05	0.08	0.02
		0.04	0.23	0.02
		0.06	0.11	0.01
		0.04	0.08	0.01
		0.03	0.07	0.01
		0.07	0.09	0.02
		0.05	0.15	0.01
		0.05	0.07	0.02
		0.06	0.1	0.02
		0.07	0.13	0.03
		0.04	0.11	0.02
		0.04	0.09	0.02
		0.07	0.06	0.01
		0.03	0.13	0.01
		0.06	0.12	0.02
		0.05	0.1	0.02
		0.07	0.11	0.02
		0.06	0.14	0.01
		0.05	0.05	0.02
		0.06	0.15	0.02
		0.06	0.13	0.02
		0.09	0.19	0.01
		0.05	0.17	0.02
		0.04	0.13	0.02
		0.06	0.04	0.02
		0.04	0.08	0.03
		0.04	0.12	0.01
		0.05	0.06	0.01
		0.03	0.15	0.02
		0.04	0.05	0.02
		0.02	0.04	0.04
		0.03	0.08	0.03
		0.03	0.1	0.04
		0.04	0.12	0.01
		0.05	0.19	0.02
		0.05	0.05	0.02
		0.04	0.11	0.01
		0.02	0.08	0.04
		0.04	0.1	0.03
		0.04	0.11	0.02
		0.02	0.03	0.04
		0.03	0.07	0.03
		0.05	0.14	0.01
		0.03	0.11	0.02
		0.03	0.13	0.04
		0.03	0.12	0.03
		0.04	0.06	0.04
		0.03	0.13	0.02
		0.04	0.1	0.03
		0.04	0.08	0.05
		0.06	0.11	0.02
		0.03	0.08	0.02
		0.03	0.12	0.02
		0.05	0.06	0.02
		0.03	0.03	0.02
		0.06	0.13	0.02
		0.06	0.11	0.01
		0.03	0.11	0.02
		0.04	0.09	0.02
		0.05	0.13	0.02
		0.05	0.09	0.01
		0.04	0.19	0.01
		0.05	0.09	0.01
		0.03	0.11	0.01
		0.06	0.08	0.02
		0.05	0.13	0.02
		0.07	0.17	0.02
		0.05	0.09	0.02
		0.05	0.07	0.01
		0.04	0.09	0.02
		0.06	0.12	0.01
		0.05	0.13	0.01
		0.06	0.12	0.02
		0.03	0.07	0.03
		0.04	0.08	0.02
		0.03	0.08	0.02
		0.05	0.1	0.01
		0.06	0.07	0.01
		0.04	0.08	0.02
		0.14	0.1	0.01
		0.11	0.08	0.03
		0.03	0.04	0.02
		0.04	0.09	0.03
		0.04	0.17	0.02
		0.03	0.07	0.02
		0.04	0.12	0.02
		0.03	0.1	0.01
		0.04	0.07	0.01
		0.02	0.09	0.02
		0.03	0.06	0.02
		0.03	0.05	0.01
		0.04	0.05	0.03
		0.05	0.09	0.02
		0.03	0.06	0.01
		0.04	0.13	0.02
		0.03	0.09	0.01
		0.04	0.04	0.02
		0.04	0.02	0.02
		0.04	0.07	0.02
		0.05	0.16	0.03
		0.05	0.14	0.01
		0.04	0.04	0.03
		0.04	0.13	0.02
		0.04	0.13	0.02
		0.02	0.1	0.01
		0.03	0.1	0.03
		0.06	0.13	0.02
		0.04	0.11	0.02
		0.04	0.11	0.03
		0.06	0.09	0.02
		0.06
		0.04	0.11	0.01
		0.05	0.17	0.02
		0.08	0.09	0.02
		0.03	0.1	0.01
		0.06	0.13	0.04
		0.04	0.13	0.01
		0.06	0.09	0.02
		0.04	0.1	0.02
		0.07	0.1	0.02
		0.05	0.1	0.02
		0.04	0.08	0.02
		0.07	0.12	0.02
		0.04	0.09	0.02
		0.03	0.1	0.02
		0.02	0.11	0.01
		0.03	0.1	0.03
		0.11	0.16	0.02
		0.03	0.11	0.01
		0.07	0.08	0.02
		0.09	0.08	0.02
		0.04	0.07	0.01
		0.05	0.1	0.02
		0.03	0.12	0.02
		0.04	0.1	0.02
		0.05	0.11	0.02
		0.04	0.18	0.01
		0.03	0.15	0.02
		0.04	0.07	0.02
		0.03	0.11	0.03
		0.02	0.09	0.02
		0.03	0.08	0.02
		0.03	0.12	0.02
		0.03	0.08	0.02
		0.04	0.18	0.05
		0.04	0.14	0.02
		0.03	0.09	0.02
		0.05	0.08	0.01
		0.04	0.15	0.02
		0.03	0.1	0.02
		0.07	0.1	0.02
		0.03	0.13	0.03
		0.04	0.07	0.02
		0.07	0.11	0.01
		0.03	0.07	0.02
		0.03	0.11	0.02
		0.05	0.14	0.04
		0.03	0.08	0.02
		0.05	0.1	0.02
		0.07	0.11	0.02
		0.03	0.31	0.03
		0.06	0.1	0.01
		0.04	0.09	0.02
		0.06	0.08	0.02
		0.05	0.07	0.02
		0.06	0.1	0.03
		0.05	0.1	0.02
		0.04	0.08	0.02
		0.04	0.08	0.02
		0.03	0.1	0.02
		0.04	0.08	0.02
		0.03	0.12	0.03
		0.03	0.07	0.02
		0.04	0.09	0.02
		0.07	0.09	0.03
		0.05	0.07	0.03
		0.03	0.08	0.02
		0.06	0.12	0.02
		0.04	0.15	0.01
		0.04	0.08	0.02
		0.06	0.08	0.02
		0.14	0.11	0.02
		0.06	0.12	0.02
		0.05	0.1	0.02
		0.05	0.09	0.02
		0.05	0.07	0.01
		0.03	0.15	0.03
		0.03	0.18	0.01
		0.08	0.08	0.01
		0.04	0.15	0.01
		0.03	0.11	0.01
		0.04	0.11	0.02
		0.03	0.07	0.02
		0.04	0.1	0.02
		0.06	0.16	0.01
		0.06	0.1	0.03
		0.06	0.11	0.03
		0.05	0.13	0.01
		0.07	0.11	0.06
		0.04	0.09	0.02
		0.04	0.1	0.03
		0.04	0.07	0.04
		0.03	0.08	0.02
		0.03	0.1	0.03
		0.04	0.11	0.03
		0.03	0.07	0.02
		0.07	0.25	0.02
		0.04	0.08	0.02
		0.07	0.17	0.02
		0.06	0.11	0.02
		0.07	0.08	0.01
		0.05	0.09	0.02
		0.03	0.08	0.01
		0.03	0.14	0.04
		0.05	0.08	0.01
		0.04	0.1	0.01
		0.06	0.19	0.02
		0.05	0.1	0.01
		0.04	0.11	0.02
		0.06	0.11	0.02
		0.05	0.14	0.01
		0.04	0.08	0.03
		0.03	0.1	0.05
		0.04	0.09	0.02
		0.04	0.1	0.02
		0.05	0.08	0.02
		0.07	0.1	0.02
		0.06	0.08	0.01
		0.09	0.17	0.01
		0.15	0.12	0.02
		0.03	0.06	0.02
		0.16	0.09	0.02
		0.03	0.09	0.03
		0.04	0.08	0.02
		0.03	0.09	0.01
		0.09	0.11	0.02
		0.05	0.09	0.03
		0.07	0.07	0.02
		0.05	0.06	0.02
		0.03	0.08	0.01
		0.05	0.12	0.02
		0.03	0.09	0.01
		0.06	0.12	0.02
		0.04	0.1	0.02
		0.03	0.1	0.02
		0.07	0.09	0.02
		0.06	0.07	0.02
		0.04	0.14	0.02
		0.06	0.08	0.02
		0.06	0.12	0.01
		0.04	0.07	0.02
		0.06	0.1	0.02
		0.05	0.13	0.02
		0.05	0.07	0.02
		0.03	0.26	0.05
		0.05	0.12	0.02
		0.07	0.09	0.02
		0.03	0.14	0.02
		0.03	0.15	0.02
		0.03	0.08	0.02
		0.04	0.09	0.01
		0.04	0.08	0.02
		0.04	0.09	0.02
		0.04	0.07	0.02
		0.03	0.12	0.02
		0.05	0.1	0.02
		0.05	0.07	0.02
		0.05	0.09	0.01
		0.03	0.11	0.02
		0.05	0.1	0.02
		0.04	0.1	0.01
		0.03	0.09	0.03
		0.05	0.13	0.02
		0.04	0.13	0.02
		0.04	0.09	0.02
		0.08	0.12	0.01
		0.04	0.1	0.02
		0.05	0.09	0.01
		0.08	0.19	0.02
		0.04	0.14	0.03
		0.04	0.13	0.02
		0.05	0.14	0.02
		0.04	0.14	0.02
		0.04	0.12	0.02
		0.04	0.3	0.02
		0.05	0.22	0.01
		0.03	0.09	0.02
		0.03	0.09	0.01
		0.07	0.07	0.02
		0.04	0.08	0.02
		0.06	0.16	0.01
		0.05	0.18	0.01
		0.07	0.08	0.02
		0.06	0.39	0.03
		0.1	0.12	0.02
		0.06	0.12	0.03
		0.04	0.34	0.01
		0.06	0.22	0.01
		0.06	0.12	0.02
		0.04	0.09	0.02
		0.03	0.11	0.02
		0.05	0.09	0.02
		0.06	0.12	0.01
		0.09	0.14	0.03
		0.07	0.09	0.02
		0.06	0.08	0.03
		0.07	0.17	0.02
		0.03	0.12	0.02
		0.03	0.1	0.01
		0.03	0.15	0.01
		0.09	0.08	0.02
		0.04	0.09	0.02
		0.02	0.11	0.01
		0.03	0.09	0.01
		0.03	0.13	0.02
		0.03	0.14	0.02
		0.05	0.17	0.02
		0.04	0.13	0.03
		0.04	0.08	0.01
		0.04	0.12	0.02
		0.08	0.12	0.03
		0.06	0.15	0.06
		0.08	0.12	0.01
		0.07	0.13	0.02
		0.04	0.11	0.03
		0.05	0.1	0.02
		0.05	0.08	0.02
		0.05	0.1	0.02
		0.08	0.09	0.02
		0.03	0.1	0.03
		0.05	0.05	0.02
		0.05	0.1	0.01
		0.04	0.06	0.03
		0.06	0.11	0.02
		0.05	0.08	0.02
		0.04	0.08	0.01
		0.03	0.12	0.02
		0.04	0.18	0.01
		0.05	0.1	0.02
		0.05	0.08	0.02
		0.09	0.08	0.02
		0.04	0.1	0.02
		0.06	0.12	0.02
		0.05	0.11	0.02
		0.04	0.09	0.02
		0.03	0.15	0.03
		0.06	0.1	0.01
		0.05	0.09	0.01
		0.02	0.11	0.03
		0.08	0.09	0.02
		0.06	0.11	0.02
		0.05	0.09	0.03
		0.04	0.08	0.02
		0.03	0.15	0.02
		0.05	0.13	0.02
		0.04	0.09	0.02
		0.05	0.08	0.01
		0.03	0.13	0.02
		0.05	0.17	0.01
		0.04	0.15	0.03
		0.07	0.08	0.01
		0.04	0.08	0.01
		0.07	0.1	0.02
		0.06	0.12	0.03
		0.04	0.12	0.02
		0.06	0.08	0.02
		0.04	0.11	0.03
		0.03	0.16	0.01
		0.03	0.1	0.01
		0.05	0.08	0.01
		0.03	0.13	0.03
		0.04	0.11	0.01
		0.04	0.16	0.02
		0.03	0.12	0.03
		0.06	0.1	0.02
		0.09	0.11	0.14
		0.05	0.11	0.33
		0.07	0.15	0.03
		0.04	0.06	0.04
		0.04	0.1	0.05
		0.05	0.13	0.03
		0.08	0.08	0.02
		0.04	0.1	0.02
		0.04	0.11	0.02
		0.05	0.22	0.02
		0.03	0.12	0.02
		0.04	0.14	0.02
		0.05	0.1	0.02
		0.07	0.1	0.02
		0.05	0.15	0.02
		0.09	0.13	0.02
		0.05	0.08	0.02
		0.04	0.14	0.02
		0.08	0.13	0.02
		0.05	0.09	0.03
		0.06	0.11	0.01
		0.03	0.11	0.01
		0.05	0.12	0.02
		0.03	0.09	0.01
		0.06	0.14	0.01
		0.05	0.08	0.01
		0.04	0.09	0.02
		0.03	0.16	0.02
		0.04	0.1	0.02
		0.06	0.09	0.02
		0.03	0.07	0.02
		0.05	0.06	0.01
		0.04	0.08	0.02
		0.03	0.08	0.02
		0.04	0.18	0.01
		0.03	0.07	0.01
		0.03	0.12	0.02
		0.04	0.1	0.01
		0.04	0.08	0.01
		0.04	0.1	0.02
		0.05	0.07	0.02
		0.03	0.11	0.02
		0.04	0.09	0.02
		0.04	0.08	0.03
		0.04	0.17	0.02
		0.04	0.11	0.02
		0.05	0.09	0.02
		0.06	0.1	0.02
		0.04	0.15	0.01
		0.03	0.14	0.03
		0.03	0.11	0.02
		0.04	0.11	0.02
		0.04	0.1	0.02
		0.07	0.16	0.01
		0.05	0.11	0.02
		0.08	0.11	0.02
		0.05	0.07	0.02
		0.04	0.1	0.02
		0.05	0.12	0.02
		0.03	0.08	0.02
		0.04	0.09	0.02
		0.04	0.14	0.02
		0.04	0.15	0.02
		0.04	0.14	0.02
		0.06	0.13	0.02
		0.09	0.12	0.02
		0.04	0.08	0.02
		0.06	0.1	0.02
		0.05	0.06	0.03
		0.05	0.09	0.02
		0.07	0.09	0.02
		0.08	0.1	0.03
		0.05	0.07	0.02
		0.04	0.07	0.02
		0.05	0.1	0.02
		0.05	0.09	0.02
		0.06	0.13	0.02
		0.06	0.08	0.02
		0.05	0.12	0.04
		0.02	0.13	0.02
		0.06	0.12	0.03
		0.06	0.11	0.02
		0.05	0.13	0.02
		0.03	0.17	0.02
		0.05	0.12	0.02
		0.04	0.1	0.02
		0.04	0.1	0.02
		0.04	0.12	0.06
		0.04	0.12	0.03
		0.05	0.1	0.02
		0.03	0.11	0.03
		0.04	0.13	0.01
		0.07	0.09	0.03
		0.04	0.11	0.02
		0.03	0.13	0.02
		0.06	0.16	0.01
		0.06	0.12	0.03
		0.07	0.19	0.02
		0.06	0.13	0.02
		0.06	0.12	0.01
		0.08	0.11	0.02
		0.04	0.08	0.01
		0.07	0.13	0.03
		0.03	0.12	0.02
		0.05	0.13	0.02
		0.05	0.16	0.05
		0.05	0.16	0.01
		0.06	0.11	0.02
		0.06	0.09	0.03
		0.06	0.1	0.02
		0.04	0.12	0.02
		0.05	0.1	0.02
		0.05	0.18	0.02
		0.04	0.11	0.01
		0.05	0.11	0.02
		0.04	0.13	0.02
		0.02	0.1	0.02
		0.06	0.15	0.02
		0.04	0.13	0.02
		0.04	0.08	0.03
		0.07	0.12	0.02
		0.03	0.1	0.02
		0.06	0.13	0.01
		0.04	0.12	0.02
		0.04	0.08	0.02
		0.03	0.11	0.02
		0.03	0.2	0.01
		0.02	0.09	0.02
		0.03	0.1	0.02
		0.03	0.12	0.03
		0.05	0.17	0.01
		0.04	0.12	0.02
[truncated: 20,502 more rows]
