# Supplementary material for: Entropic repulsion of cholesterol-containing layers counteracts bioadhesion
Source: Nature. 2023 Jun 21;618(7966):733–9. doi: 10.1038/s41586-023-06033-4 (PMC10284698; doi:10.1038/s41586-023-06033-4)
Supplement: Supplementary file 15 — Source Data Extended Data Fig. 8 [file 41586_2023_6033_MOESM15_ESM.xlsx]

## Sheet: Extended Data Fig.8b
		Cholesterol SCL																								Thiocholesterol SAM
		Interaction force [nN]
		Measurement #																								Measurement #
			1	2	3	4	5	6	7	8	9	10	11	12	13	14	15	16	17	18	19	20	21	22		1	2	3	4	5	6	7	8	9	10	11	12	13	14	15	16	17	18
		Repeat #
		1	1.12992	1.74105	0.74781	0.79542	0.84811	0.83057	0.84652	1.1957	1.00752	0.67555	0.80064	0.89542	1.32544	1.21135	0.91479	0.94498	0.97265	1.11201	1.30146	0.66306	0.97124	1.279		1.42588	1.30599	1.28692	1.35674	1.18742	1.36603	1.67711	1.54934	1.53054	1.24265	1.22488	1.41882	1.411	1.40634	1.40784	1.40879	1.28678	1.36338
		2	1.0189	0.67181	1.1801	0.75375	0.43852	0.75588	1.26599	0.81942	0.99521	1.09895	1.00514	0.7534	1.26968	1.11176	1.10646	1.1061	1.54207	0.99339	1.14356	0.8656	1.17067	1.16853		1.31879	1.18884	1.29388	1.16576	1.19595	1.39887	1.63015	1.68601	1.59552	1.34368	1.30515	1.43751	1.41339	1.50806	1.43595	1.41737	1.29196	1.30243
		3	0.61836	0.92598	1.07764	1.22555	0.81647	0.91945	1.22376	0.92111	0.87677	0.83687	0.85615	0.83459	1.14019	1.08292	2.19296	0.65024	1.10656	0.93764	1.04842	0.83176	1.42853	1.16362		1.18113	0.98737	1.2663	1.14025	1.22364	1.26749	1.63034	1.65765	1.54365	1.29438	1.31331	1.37921	1.47408	1.44065	1.44595	1.38928	1.30852	1.36128
		4	0.74096	0.70899	0.60093	0.72855	0.81436	0.82165	0.96468	2.0289	0.95069	1.02015	1.11264	0.68379	0.90816	1.27752	0.95608	1.0654	1.08525	1.17069	1.37973	1.04271	0.9206	0.99549		0.85877	1.24168	1.26087	1.29088	1.08903	1.33244	1.73771	1.6848	1.54682	1.19286	1.29376	1.38492	1.47283	1.51192	1.41477	1.36813	1.30619	1.33408
		5	1.84097	1.62861	0.74128	1.81815	0.40956	0.91953	0.73201	0.90392	1.07061	0.71905	0.77771	0.95274	1.14539	1.10731	1.88776	1.08996	1.49215	1.01427	1.47523	1.22097	0.95852	1.0715		1.07106	1.30428	1.35281	1.35315	1.06062	1.47964	1.60048	1.59751	1.58968	1.30536	1.32957	1.44856	1.4421	1.51323	1.42006	1.35976	1.28434	1.33357
		6	0.99429	1.70266	0.95535	0.76114	0.70048	0.95387	1.00803	1.10482	0.80531	1.35703	1.23284	0.76856	0.87802	1.29103	2.14523	1.01536	1.28796	1.00766	1.01533	0.86168	0.81988	1.09879		1.03519	1.25525	1.41171	1.37942	1.19329	1.30839	1.76034	1.55577	1.60425	1.275	1.41103	1.44234	1.43884	1.41647	1.48886	1.31796	1.2924	1.30414
		7	0.49946	0.77675	0.82166	0.30167	0.86054	1.00437	1.22596	0.68945	1.11082	1.10073	0.86867	0.99619	1.04644	0.98871	1.18556	1.17475	2.15308	1.06732	1.13007	1.081	1.08068	0.7863		0.99423	1.38538	1.41816	1.54871	1.17956	1.37177	1.64359	1.64754	1.64123	1.2288	1.36261	1.4325	1.43674	1.3988	1.44496	1.39478	1.32872	1.32833
		8	0.94069	0.9419	0.71655	0.91832	0.66311	0.94377	1.15158	1.03192	1.67505	1.16119	1.0233	1.04625	0.68225	1.24458	0.98372	0.94369	1.0889	0.82934	0.99266	0.69469	1.29128	0.81084		0.93494	0.87829	1.13531	1.32328	1.31621	1.45877	1.60748	1.54916	1.64112	1.32468	1.47395	1.42336	1.41648	1.46584	1.50773	1.44582	1.30576	1.31072
		9	0.71768	0.89177	0.68602	0.7775	0.81757	0.8501	0.97062	0.85819	0.90836	0.8852	0.93683	0.98195	1.03191	1.13111	1.13488	0.70339	1.22552	1.02411	0.67402	1.00176	1.22732	1.02169		1.02186	1.40158	1.34502	1.54668	1.09644	1.41131	1.6451	1.58398	1.64607	1.30573	1.41255	1.35577	1.43741	1.42739	1.40055	1.371	1.30065	1.32772
		10	0.85063	0.95832	0.78736	0.82835	0.83687	0.99846	0.84357	0.94541	0.99157	0.88485	1.12327	1.06946	0.92926	0.97335	0.80071	0.9649	1.19243	0.95273	1.2901	0.98437	1.11079	0.94312		1.24682	1.32464	0.97272	1.49777	1.39233	1.3892	1.6468	1.55415	1.608	1.41011	1.57892	1.3767	1.48672	1.41459	1.47738	1.41232	1.30863	1.31302
		11	0.74185	0.91042	0.85708	0.72796	0.76516	0.58607	1.01689	0.32913	0.95949	1.0206	0.83478	1.24905	0.79957	1.05053	1.03867	1.20452	0.7819	0.93485	1.32957	1.1051	0.98217	1.02833		1.12339	1.46704	0.8378	1.5753	1.20551	1.36816	1.68643	1.71533	1.67584	1.36587	1.5542	1.37087	1.47712	1.43583	1.4431	1.4641	1.31918	1.3263
		12	0.74927	0.75206	0.86768	1.7059	0.79547	0.78442	0.96239	0.86479	0.8152	0.8433	0.97732	1.0169	1.19082	1.27785	0.79595	1.02966	0.98561	1.14121	1.03719	1.38183	1.93724	1.09248		1.1119	1.3718	1.0492	1.45264	1.14981	1.59229	1.59445	1.67925	1.65839	1.35357	1.57942	1.36746	1.44964	1.40369	1.47645	1.40295	1.28018	1.30467
		13	0.62783	1.9712	0.59779	0.77408	0.33354	0.88441	1.06851	0.81141	1.7435	0.78699	1.12459	0.86306	0.82254	1.13489	1.22558	1.17786	1.09734	1.24091	1.01468	1.22277	1.06363	1.0151		1.16317	1.30285	1.20565	1.27789	1.33589	1.49077	1.60271	1.65775	1.56469	1.36935	1.6034	1.35791	1.50961	1.44622	1.44458	1.36013	1.292	1.31315
		14	0.90545	0.75506	0.71188	0.83995	0.97099	0.95427	0.85354	0.89576	1.00121	0.9119	1.09482	0.85625	1.18569	1.25133	1.75214	0.93285	1.11876	1.08987	1.08759	1.08971	1.2098	0.89382		1.02481	1.2016	1.08218	1.44078	1.33918	1.5988	1.64232	1.628	1.65141	1.40844	1.6235	1.37926	1.37536	1.41626	1.44193	1.39174	1.30579	1.2905
		15	0.67176	0.78181	0.89844	0.72162	1.0746	0.95581	0.91788	0.87673	0.67253	0.75663	1.70349	1.1324	0.91241	1.26079	1.24817	0.9073	0.54098	1.05771	0.34009	1.1297	0.69996	1.01118		1.12111	1.30441	1.26461	1.55026	1.28281	1.54397	1.71132	1.73621	1.61526	1.3016	1.40614	1.35633	1.4712	1.43043	1.48177	1.47778	1.31995	1.32539
		16	1.72355	0.75296	0.75882	1.6277	0.67034	0.64687	1.00452	0.99954	0.39748	0.98607	1.18323	0.92048	1.1666	1.46323	0.2937	1.10504	1.01219	1.17789	1.02898	0.97411	0.994	0.8577		0.96351	1.1496	1.37695	1.33876	1.32809	1.40334	1.6819	1.65049	1.66445	1.22053	1.45869	1.36487	1.49515	1.42484	1.42887	1.44674	1.32017	1.2934

## Sheet: Extended Data Fig.8c
		Cholesterol SCL																								Thiocholesterol SAM
			Normalized interaction force [a.u.]
			Measurement #																							Measurement #
			1	2	3	4	5	6	7	8	9	10	11	12	13	14	15	16	17	18	19	20	21	22		1	2	3	4	5	6	7	8	9	10	11	12	13	14	15	16	17	18	19	20	21
		Repeat #
		1	1.22	1.65	0.92	0.83	1.15	0.96	0.84	1.25	1.01	0.72	0.77	0.95	1.29	1.03	0.74	0.94	0.83	1.06	1.2	0.66	0.87	1.26		1.3	1.04	1.05	0.98	0.97	0.96	1.01	0.95	0.95	0.95	0.85	0.91	1.09	0.91	1.02	0.97	0.98	0.97	1	0.99	1.03
		2	1.1	0.64	1.45	0.79	0.59	0.88	1.26	0.86	1	1.17	0.97	0.8	1.24	0.94	0.9	1.1	1.32	0.95	1.06	0.86	1.05	1.15		1.2	0.95	1.06	0.84	0.98	0.98	0.98	1.03	0.99	1.03	0.91	1.08	0.79	1.03	1.03	0.97	1.05	0.99	1.01	0.99	0.99
		3	0.67	0.88	1.33	1.28	1.11	1.07	1.22	0.96	0.88	0.89	0.82	0.89	1.11	0.92	1.78	0.65	0.95	0.9	0.97	0.82	1.28	1.15		1.07	0.79	1.04	0.82	1	0.89	0.98	1.01	0.96	0.99	0.92	0.83	1.13	0.93	0.99	1.02	1	1	0.99	1	1.03
		4	0.8	0.67	0.74	0.76	1.1	0.95	0.96	2.13	0.95	1.08	1.07	0.73	0.88	1.08	0.78	1.06	0.93	1.12	1.28	1.03	0.82	0.98		0.78	0.99	1.03	0.93	0.89	0.94	1.05	1.03	0.96	0.91	0.9	1.01	1.06	1.12	0.99	1.02	1.05	0.98	0.98	1	1.01
		5	1.99	1.54	0.91	1.9	0.55	1.07	0.73	0.95	1.07	0.76	0.75	1.01	1.12	0.94	1.54	1.09	1.28	0.97	1.37	1.21	0.86	1.06		0.97	1.04	1.11	0.97	0.87	1.04	0.97	0.98	0.99	1	0.93	0.84	1.02	1.06	1.04	0.99	1.05	0.98	0.97	0.99	1.01
		6	1.08	1.61	1.18	0.8	0.95	1.11	1	1.16	0.81	1.44	1.18	0.82	0.85	1.1	1.75	1.01	1.1	0.96	0.94	0.85	0.73	1.08		0.94	1	1.15	0.99	0.98	0.92	1.06	0.95	1	0.97	0.98	1.2	1.07	1.08	1.04	0.99	0.98	1.03	0.94	0.99	0.99
		7	0.54	0.74	1.01	0.32	1.17	1.16	1.22	0.72	1.11	1.17	0.83	1.06	1.02	0.84	0.96	1.17	1.84	1.02	1.05	1.07	0.97	0.77		0.9	1.1	1.16	1.11	0.96	0.96	0.99	1.01	1.02	0.94	0.95	0.94	0.89	1.08	1.03	0.99	0.97	1	0.99	1.02	1.01
		8	1.02	0.89	0.88	0.96	0.9	1.09	1.15	1.08	1.68	1.23	0.98	1.11	0.66	1.06	0.8	0.94	0.93	0.79	0.92	0.69	1.16	0.8		0.85	0.7	0.93	0.95	1.08	1.02	0.97	0.95	1.02	1.01	1.03	0.91	0.98	0.72	1.02	0.98	1.02	1.04	1.03	1	0.99
		9	0.78	0.85	0.84	0.81	1.11	0.98	0.97	0.9	0.91	0.94	0.9	1.05	1	0.96	0.92	0.7	1.05	0.98	0.62	0.99	1.1	1.01		0.93	1.12	1.1	1.11	0.9	0.99	0.99	0.97	1.02	1	0.99	0.93	0.81	1.07	0.97	0.99	0.99	0.97	0.98	1	1.01
		10	0.92	0.91	0.97	0.87	1.13	1.16	0.84	0.99	0.99	0.94	1.08	1.14	0.9	0.83	0.65	0.96	1.02	0.91	1.19	0.98	0.99	0.93		1.13	1.06	0.8	1.08	1.14	0.98	0.99	0.95	1	1.08	1.1	1.14	0.99	0.85	0.99	1.02	0.98	1.02	1.01	1	0.99
		11	0.8	0.86	1.05	0.76	1.04	0.68	1.01	0.34	0.96	1.09	0.8	1.33	0.78	0.89	0.85	1.2	0.67	0.89	1.23	1.09	0.88	1.01		1.02	1.17	0.69	1.13	0.99	0.96	1.02	1.05	1.04	1.04	1.08	0.81	1.06	1.15	0.98	1.02	1	1	1.04	1.01	1
		12	0.81	0.71	1.07	1.78	1.08	0.91	0.96	0.91	0.82	0.9	0.94	1.08	1.16	1.08	0.65	1.03	0.84	1.09	0.96	1.37	1.73	1.08		1.01	1.09	0.86	1.05	0.94	1.12	0.96	1.03	1.03	1.03	1.1	1.08	0.9	0.98	0.98	1	0.97	1.02	1	0.98	0.99
		13	0.68	1.87	0.74	0.81	0.45	1.02	1.06	0.85	1.75	0.84	1.08	0.92	0.8	0.96	1	1.18	0.94	1.19	0.94	1.21	0.95	1		1.06	1.04	0.99	0.92	1.09	1.05	0.97	1.01	0.97	1.05	1.12	0.97	0.87	0.96	0.97	1.04	1	1	0.97	0.99	0.99
		14	0.98	0.72	0.88	0.88	1.31	1.11	0.85	0.94	1	0.97	1.05	0.91	1.15	1.06	1.43	0.93	0.96	1.04	1.01	1.08	1.08	0.88		0.93	0.96	0.89	1.04	1.09	1.12	0.99	1	1.03	1.08	1.13	1.18	1.12	1.07	0.99	0.95	0.98	1	0.99	1	0.98
		15	0.73	0.74	1.11	0.75	1.46	1.11	0.91	0.92	0.67	0.8	1.64	1.21	0.89	1.07	1.02	0.91	0.46	1.01	0.31	1.12	0.63	1		1.02	1.04	1.03	1.12	1.05	1.08	1.03	1.06	1	0.99	0.98	1.1	1.09	0.99	0.97	1.01	0.99	1.02	1.05	1.01	1
		16	1.87	0.71	0.93	1.7	0.91	0.75	1	1.05	0.4	1.05	1.14	0.98	1.14	1.24	0.24	1.1	0.87	1.13	0.95	0.97	0.89	0.85		0.88	0.92	1.13	0.96	1.09	0.99	1.02	1.01	1.03	0.93	1.02	1.06	1.12	1.01	0.98	1.03	0.99	0.99	1.03	1.01	0.98

## Sheet: Extended Data Fig.8d
		Relative Standard deviation [%]
		Cholesterol SCL	Thiocholesterol SAM
		40.6	13.3
		41.2	12.1
		19.5	13.6
		43.7	9.7
		27.1	8.1
		14.1	6.8
		15.2	3
		36	3.8
		32.7	2.9
		19.3	5
		21.7	8.7
		15.7	12.4
		18.1	11.4
		10.9	10.9
		42.1	2.4
		15.7	2.5
		30.4	2.7
		10.2	2.1
		25.5	3
		19.1	1.1
		25.4	1.6
		13.2

## Sheet: Extended Data Fig.8e
		Relative Standard deviation [%]
		Cholesterol SCL	Thiocholesterol SAM
		-0.002268	-0.01017
		-0.01987	0.005789
		-0.01072	-0.01128
		0.01283	0.01421
		0.008946	0.01152
		-0.003095	0.01266
		-0.007301	-0.0004716
		-0.02499	0.004007
		-0.01027	0.006405
		-0.00412	0.004825
		0.02593	0.02069
		0.01494	0.02966
		-0.01084	0.00771
		0.008994	0.002463
		-0.03541	-0.004805
		0.005281	0.002462
		-0.03088	-0.003312
		0.006627	0.001899
		-0.02753	0.003412
		0.02194	0.001098
		0.001165	-0.002704
		-0.01571
