# Supplementary material for: Entropic repulsion of cholesterol-containing layers counteracts bioadhesion
Source: Nature. 2023 Jun 21;618(7966):733–9. doi: 10.1038/s41586-023-06033-4 (PMC10284698; doi:10.1038/s41586-023-06033-4)
Supplement: Supplementary file 16 — Source Data Extended Data Fig. 9 [file 41586_2023_6033_MOESM16_ESM.xlsx]

## Sheet: Extended Data Fig.9a
		Layer thickness [nm]
		Cholesterol	Dehydrocholesterol	Stigmasterol	Retinol	Cholecalciferol	Progesterone	Cholesteryl Benzoate	Cholesteryl Palmitate	Thiocholesterol
		145	202.5	194.3	156	144	207	184	202	123
		161	183.2	169.2	143	159	188	181	194	155
		154	215.4	201.5	152	161	186	180	193	147
		152	204.4	184.6	159	143		171		165
			205.1	193.2	147	146				133
			181.4	189.3	153	142				132
			198.6							176
			183.4							154
			147.1

## Sheet: Extended Data Fig.9b
		Layer thickness [nm]
		Cholesterol	Dehydrocholesterol	Stigmasterol	Retinol	Cholecalciferol	Progesterone	Cholesteryl Benzoate	Cholesteryl Palmitate	Thiocholesterol
		0.552	13.2	13.35	0.43	0.315	40.62	1.13	2.731	21.43
		0.497	13.3	13.31	0.43	0.332	38.52	1.051	2.712	16
		0.529	12.9	13.65	0.29	0.252	39.75	1.081	2.851	2.19
		0.488	12.96	12.27	0.277	0.266	38.58	0.978	2.189	51.63
		0.403	13.35	12.78	0.275	0.256	39.23	0.958	2.215	48.44
		0.437	9.791	12.77	0.254	0.265	37.49	1.03	2.214	62.3
			9.076	13.86		0.273	39.19	0.931	2.151	15.23
			9.268							54.85
			10.93							38.26
										33.17

## Sheet: Extended Data Fig.9d
			Contact angle [°]
			adv		rec(- resting)		rec(+ resting)
			average	SD	average	SD	average	SD
		Cholesterol	92	2	81	2	1	1
		Dehydrocholesterol	85	3	79	4	1	1
		Stigmasterol	122	6	1	1	1	1
		Cholecalciferol	101	5	1	1	1	1
		Retinol	57	1	1	1	1	1
		Thiocholesterol	104	1	54	9	55	7
		Progesterone	75	1	34	1	32	1
		Cholesteryl Benzoate	98	3	65	2	65	2
		Cholesteryl Palmitate	113	1	104	1	105	1
