# Supplementary material for: Entropic repulsion of cholesterol-containing layers counteracts bioadhesion
Source: Nature. 2023 Jun 21;618(7966):733–9. doi: 10.1038/s41586-023-06033-4 (PMC10284698; doi:10.1038/s41586-023-06033-4)
Supplement: Supplementary file 17 — Source Data Extended Data Fig. 10 [file 41586_2023_6033_MOESM17_ESM.xlsx]

## Sheet: Extended Data Fig.10a
		Normalized adherent cells [a.u.]
		SiO2	Cholesterol	Dehydrocholesterol	Stigmasterol	Retinol	Cholecalciferol	Progesterone	Cholesteryl Benzoate	Cholesteryl Palmitate	Thiocholesterol
		1.63319	0.07047	0.00935127	0.051428	0.266	0.327725	0.77729	0.60699	0.54148	0.79397
		1.58952	0.14485	0.0436392	0.027799	0.2697	0.629439	0.62882	0.67249	0.34061	0.844221
		0.8821	0.05481	0.0467563	0.043088	0.3608	0.603429	1.97564	0.16594	0.75982	0.854271
		0.59389	0.17616	0.0810443	0.036139	0.3303	0.535804	1.37274	0.27074	0.81659	0.163586
		0.37118	0.15268	0.190142	0.00278	0.2444	0.416158	0.34498	0.52402	0.38428	0.293216
		0.58952	0.05872	0.0529905	0.01112	0.3484	0.343331	0.48472	0.75546	0.77729	0.429352
		0.80349	0.29752	0.071693	0.023629	0.3982	0.343331	0.32314	0.19214	0.56332	0.4875
		1	0.32492	0.0685759	0.118146	0.2444	0.343331	1.47435	0.66375	0.17238	0.8
		0.55461	0.18915	0.0280538	0.151698	0.3394	0.348532	1.04916	0.54148	0.09743	0.9625
		0.5771	0.45317	0.123347	0.104898	0.5272	0.140712	0.98921	2.46794	0.1499	0.8375
		1.0118	0.20491	0.459527	0.103284	0.6067	0.143805	1.82854	0.96154	0.1499	0.7125
		1.40152	0.06305	0.183811	0.179133	0.455	0.094324	0.29976	1.87499	0.07495	0.8125
		0.65954	0	0.11851	0.040345	0.6356	0.088139	0.30729	1.39423	2.03837	0.576923
		1.65635	0.14186	0.106417	0.062939	0.8811	0.213388	2.73099		0.1424	0.525641
		0.95612	0.70537	0.157206	0.117808	0.8378	0.216481			0.39722	0.423077
		1.47243	0.25614	0.207996	0.066166	0.7439	0.261323			0.17987	0.551282
		1.24296	0.23644	0.198322	0.006185	0.6933	0.293795				0.5
		1.51067	0.27978	0.0749754	0.001546	0.2907					0.346154
		0.47806	0		0.00618516	0.2984
		1.03261	0.043639		0.010824	0.2857
		1.13924	0.006234		0.0201018	0.3903
		1	0.006234		0.00618516	0.3722
		1.29114	0.012468		0.00309258	0.1725
		1.26582	0.006234		0.0262869	0.1679
		1.05063	0.039554			0.2179
		0.83544	0.015585
		0.86076	0.029023
		0.88608	0.024186
		0.91139	0.074975
		0.90833	0.002419
		1.125	0.053208
		1.375	0.021767
		1.00833	0
		1	0.004837
		0.99167	0.012093
		0.875	0.050038
		1.28333	0.023629
		0.90833	0.00556
		1.05455	0.00973
		1.06364	0
		1.00909	0.00834
		1	0
		0.88182	0.030579
		0.89091	0.008069
		0.80909	0.11458
		0.94545	0.001614
		1.56364	0.006455
		1.09253	0
		1.12321	0.050028
		1.64372	0.011297
		1.33553	0.004841
		0.702007	0.007731
		0.736251	0.007731
		0.907473	0
		0.89035	0
		0.601	0.01237
		1.04224	0
		0.6999	0.018555
		1.52152	0.006088
		0.85966	0
		1.66994	0.015982
		0.95776	0.015982
		1.09283	0
			0.003805
			0.005327
			0.044141
			0.072609
			0.165021
			0.015402
			0.099013
			0.037405
			0.411453
			0.061608
			0.07921
			0.008801
			0.005995
			0
			0.015736
			0.015736
			0
			0.003747
			0.005245
			0.043462
			0.071492
			0.162483
			0.015165
			0.09749
			0.036829
			0.405123
			0.06066
			0.077992
			0.008666
			0
			0.041164
			0.0548853
			0.0343181
			0.0617608
			0.0548853
			0.0892034
			0.0686362
			0.0892034
			0.0548853
			0.0960788
			0.0205968
			0
			0.0960788
			0.1098
			0.0892034
			0.0960788
			0.0480394

## Sheet: Extended Data Fig.10b
		Normalized adherent cells [a.u.]
		SiO2	Cholesterol	Dehydrocholesterol	Stigmasterol	Retinol	Cholecalciferol	Progesterone	Cholesteryl Benzoate	Cholesteryl Palmitate	Thiocholesterol
		0.9167	0.5833	0.2963	0.5714	1.2698	0.0228	2	2.0833	1.25	2.36364
		0.6667	0.0833	0.3333	0.5397	0.6667	0.0114	1.75	3.5	2	3.09091
		2.1667	0.1667	0	0	1.3333	0.137	1	2.9167	2.25	3.09091
		2.3333	0	0.1852	0.5079	0.5079	0.1027	3.1667	1.9167	2.25	3.81818
		2.25	0.3333	0.1481	0.3492	1.1111	0.9929	3	1.0833	2.3333	3.33333
		1.4167	0.25	0.1481	0.2857	0.9206	0.7076	3.1667	1.3333	3.1667	0.23
		1	0.5	0.0741	1.0476	0.3477	0.8332	2.3333	1.25	4.0833	2.76
		0.5	0	0	0	0.5528	0.525	3.5833	1.25	4.4167	1.39
		0.75	0.0833	0	0.847	0.7043	0.5136	3.25	2.25	3.3333	1.82
		0.6296	0	0.04	0.8202	0.3477	0	1.2451	0.6667	0.4815	0.82
		0.1111	0	0.08	0.3655	0.5438	0.0139	2.11765	0.5926	0.1852	0.62
		1	0	0	0.5795	0.3299	0	1.53922	0.1481	0.3704
		1.6667	0	0	0.0981	0.1872	0.1528	2.5	0.7037	0.8889
		0.6296	0.1852	0.12	0.2853	0.0228	0	1.46078	1.037	0.4444
		1.0741	0.1852	0	0.4101	0.525	0	1.13725	0.5185	1.5185
		0.2222	0.0741	0.08	0.1783	0.3196	0.0278	1.48039	2.4444	0.7037
		1.7778	0	0.28	0.525	0.0685	0	1.80392	1.1111	0.8889
		0.92	0	0	0.9359	0.7419		2.03922	0.4444	0.4815
		1	0.0008		0.388	0.5364			1	1.16
		0.84	0.0003		0.5935	1.187			0.8	1.44
		1.12	0.0002		0.4908	0.6163			2.24	0.44
		0.8	0		0.2397	0.4444			0.88	0.76
		1.52	0.0006		0.2054	0.5694			2.24	0.8
		0.36	0.0009		0.3766	0.4861			1	0.12
		0.4762	0		0.5417	0.5556			4.12	1.36
		0.4127	0.0011		1.2222	1.8333			0.84	4.56
		1.3651	0.0001		0.6944	0.2778			1.8	3.12
		1.2064	0		0.6528	1.1667
		0.8571	0.0317		0.6806	1.0694
		1.1429	0.0952		0.625
		0.6984	0		0.8333
		1.4603	0		0.375
		1.1636	0
		1.2727	0
		0.6546	0.0317
		0.8364	0
		0.7636	0.321
		0.6182	0.1783
		1.1636	0.1516
		0.7059	0.0713
		1.2059	0.5171
		0.7647	0.0535
		1.1177	0.0624
		0.8824	0.1027
		0.5882	0.0799
		1.2647	0.2283
		0.4861	0.2397
		0.7639	0.0799
		1.0694	0.0685
		1.1667	0
		0.9306	0
		1.4444	0.0556
		3.0694	0.0139
		0.8472	0.1111
			0.0694
			0.1667
			0.2222
			0.2222
			0.2917
			0
			0
			0
			0
			0
			0
			0
			0.01961
			0
			0
			0
			0
			0
			0
			0
			0
			0
			0
			0
			0.01998
			0
			0
			0
			0
			0
			0
			0
			0.0614
			0.0307
			0
			0
			0.0614
			0
			0.0614
			0.0307
			0.0307
			0.0916
			0
			0.0916
			0
			0.0307
			0.0614

## Sheet: Extended Data Fig.10c
		Adsorbed protein mass [ng/cm²]
		Gold	Cholesterol	Dehydrocholesterol	Stigmasterol	Retinol	Cholecalciferol	Progesterone	Cholesteryl Benzoate	Cholesteryl Palmitate	Thiocholesterol
		479	140	156	188	479	408	284	117	292	321
		370	105	124	278	315	323	264	217	322	335
		647	136	174	245	196	280	226	279	418	372
		593	147	85	90	258	491	226	264	387	259
		586.1	101	79	104	343	378	258	265	246	377
		568.2	93	238	117	473	367	277	243	361	489
		545.7	55	74	206	423	330	258	247	407	385
		375.9	110.3	267	185	402	481		278	297
		366	101.6		238	246	321
		360.4	97.1		114	328	287
		530.2	140.7		291		299
		530.9	130.6		200		285
		521.3	130		186		340
			144.9		126		261
			133.6		224
			129.8		151
			73.8		137
			87.3		159
			87.9		307
			162		251
			217		114
			83		285
			187		208
			125		146
			91		247
			117		175

## Sheet: Extended Data Fig.10d
		Adsorbed protein mass [ng/cm²]
		Gold	Cholesterol	Dehydrocholesterol	Stigmasterol	Retinol	Cholecalciferol	Progesterone	Cholesteryl Benzoate	Cholesteryl Palmitate	Thiocholesterol
		487	266	151	196	180	354	558	361	382	534
		471.9	146	315	221	534	454	547	324	503	468
		460.9	96	160	212	271	331	590	342	485	453
		260.6	212	148	106	201	453	617	442	473	447
		249.6	332	257	216	330	282	563	336	314
		250	266	355	332	258	333	543	363	367
		380	319	88	352	403	414	617	421	394
		373.2	103	437	133	479	433	593	424	400
		357.1	71	143	94	427	460
		516	95	92	384	344	524
		524	26	330	213	330	436
		577	114		231	312	387
		531	25		126
		479	198		239
		647	42		231
		593	105.2
			109.7
			115.2
			167.9
			174.4
			176.4
			154.5
			189.9
			215.1
			333.8
			254.5
			206.7
			178.2
			132.4
			102.9
			95.2
			134.2
			144.2
			87.7
			90.5
			86.6
			169.6
			194
			203.7
			284.4
			238.2
			189.9
			66.8
			59.7
			52.2
			80.2
			76.9
			81
			74.2
			70.4
			57.7
			66.4
			63.7
			65.3
			75
			62
			59.4
			25.6
			28.2
			27.7
			209
			147
			261
			128

## Sheet: Extended Data Fig.10e
		Adsorbed protein mass [ng/cm²]
		Gold	Cholesterol	Dehydrocholesterol	Stigmasterol	Retinol	Cholecalciferol	Progesterone	Cholesteryl Benzoate	Cholesteryl Palmitate	Thiocholesterol
		1116	421	268.5	451	725	1699	979	574	749	1160
		921	359	316.5	1185	802	697	867	785	867	864
		1193	404	454.5	928	638	581	1139	690	595	1592
		934	456	271.5	553	816	525	853	620	785	760
		1071	401	387	386	894	651	925	700	896	905
		1159	364	237	1116	849	938	1059	617	711	1142
		1005	130	397.5	406	751	880	1065	564	663	1097
					961	749	854	1053	804	713	1111
					924	726	674	521		1156
					865	768	1262	701		715
					799	735	994	926		786
					942	788	1003			650
					886	692	824			1038
					1042	609	448			708
					956	649				567
					968
